# Supplementary material for: ﻿Studies in phylogeny and divergence times of Irpicaceae and Meripilaceae (Polyporales, Basidiomycota), with an emphasis on Ceriporia and Meripilus including ten new species
Source: IMA Fungus. 2025 Oct 15;16:e161336. doi: 10.3897/imafungus.16.161336 (PMC12547424; doi:10.3897/imafungus.16.161336)
Supplement: XML Treatment for Ceriporia armeniaca [file imafungus.16.161336-treatment2.xml]

<!DOCTYPE tp:taxon-treatment
  PUBLIC "-//TaxonX//DTD Taxonomic Treatment Publishing DTD v0 20100105//EN" "tax-treatment-NSO.dtd">
<tp:taxon-treatment xmlns:tp="http://www.plazi.org/taxpub"><tp:treatment-meta><kwd-group><label>Taxon classification</label><kwd>
                <named-content content-type="kingdom">Animalia</named-content>
              </kwd><kwd>
                <named-content content-type="order">Polyporales</named-content>
              </kwd><kwd>
                <named-content content-type="family">Irpicaceae</named-content>
              </kwd></kwd-group><mixed-citation publication-type="journal"><person-group><name><surname>Wang</surname><given-names>Chao-Ge</given-names></name><name><surname>Wu</surname><given-names>Ying-Da</given-names></name><name><surname>Zhang</surname><given-names>Xin</given-names></name><name><surname>Dai</surname><given-names>Yu-Cheng</given-names></name><name><surname>Li</surname><given-names>Zhen-Hao</given-names></name><name><surname>Yuan</surname><given-names>Yuan</given-names></name></person-group><article-title>﻿Studies in phylogeny and divergence times of <italic><tp:taxon-name><tp:taxon-name-part taxon-name-part-type="family">Irpicaceae</tp:taxon-name-part></tp:taxon-name></italic> and <italic><tp:taxon-name><tp:taxon-name-part taxon-name-part-type="family">Meripilaceae</tp:taxon-name-part></tp:taxon-name></italic> (<italic><tp:taxon-name><tp:taxon-name-part taxon-name-part-type="order">Polyporales</tp:taxon-name-part></tp:taxon-name></italic>, <italic><tp:taxon-name><tp:taxon-name-part taxon-name-part-type="phylum">Basidiomycota</tp:taxon-name-part></tp:taxon-name></italic>), with an emphasis on <italic><tp:taxon-name><tp:taxon-name-part taxon-name-part-type="genus" reg="Ceriporia">Ceriporia</tp:taxon-name-part></tp:taxon-name></italic> and <italic><tp:taxon-name><tp:taxon-name-part taxon-name-part-type="genus" reg="Meripilus">Meripilus</tp:taxon-name-part></tp:taxon-name></italic> including ten new species</article-title><source>IMA Fungus</source><day>15</day><month>10</month><year>2025</year><volume>16</volume><pub-id pub-id-type="doi">10.3897/imafungus.16.161336</pub-id></mixed-citation></tp:treatment-meta><tp:nomenclature><label>﻿</label><tp:taxon-name><object-id xmlns:xlink="http://www.w3.org/1999/xlink" content-type="arpha" xlink:type="simple">553EB31C-CA8E-51AA-A457-C8D7AFF775DC</object-id>
              <tp:taxon-name-part taxon-name-part-type="genus" reg="Ceriporia">Ceriporia</tp:taxon-name-part>
              <tp:taxon-name-part taxon-name-part-type="species" reg="armeniaca">armeniaca</tp:taxon-name-part>
              <object-id xmlns:xlink="http://www.w3.org/1999/xlink" content-type="mycobank" xlink:type="simple">856725</object-id>
            </tp:taxon-name><tp:taxon-authority>Y.C. Dai, Chao G. Wang &amp; Yuan Yuan</tp:taxon-authority><tp:taxon-status xmlns:xlink="http://www.w3.org/1999/xlink" xlink:type="simple">sp. nov.</tp:taxon-status><xref ref-type="fig" rid="F4">Figs 4</xref><xref ref-type="fig" rid="F5">, 5</xref></tp:nomenclature><tp:treatment-sec sec-type="etymology" id="SECID0EEJNM"><title>Etymology.</title><p><italic>Armeniaca</italic> (Lat.): refers to the species having an apricot pore surface when dry.</p><fig id="F4" position="float" orientation="portrait"><object-id xmlns:xlink="http://www.w3.org/1999/xlink" content-type="doi" xlink:type="simple">10.3897/imafungus.16.161336.figure4</object-id><object-id xmlns:xlink="http://www.w3.org/1999/xlink" content-type="arpha" xlink:type="simple">1C687974-92BB-5048-8E55-A3E20EF3542C</object-id><label>Figure 4.</label><caption><p>Basidiomata of <italic><tp:taxon-name><tp:taxon-name-part taxon-name-part-type="genus" reg="Ceriporia">Ceriporia</tp:taxon-name-part> <tp:taxon-name-part taxon-name-part-type="species" reg="armeniaca">armeniaca</tp:taxon-name-part></tp:taxon-name></italic> (holotype, Dai 24678A). Scale bar: 1 cm.</p></caption><graphic xmlns:xlink="http://www.w3.org/1999/xlink" xlink:href="imafungus-16-e161336-g004.jpg" position="float" orientation="portrait" xlink:type="simple" id="oo_1437905.jpg"><uri content-type="original_file" xlink:type="simple">https://binary.pensoft.net/fig/1437905</uri></graphic></fig></tp:treatment-sec><tp:treatment-sec sec-type="diagnosis" id="SECID0EJKNM"><title>Diagnosis.</title><p>Differs from other <italic><tp:taxon-name><tp:taxon-name-part taxon-name-part-type="genus" reg="Ceriporia">Ceriporia</tp:taxon-name-part></tp:taxon-name></italic> species by resupinate basidiomata with a white pore surface when fresh, apricot when dry, round to angular pores of 5–7 per mm, subicular hyphae distinctly wider than tramal hyphae, lunate to allantoid basidiospores measuring 4–4.5 × 2–2.2 µm.</p><fig id="F5" position="float" orientation="portrait"><object-id xmlns:xlink="http://www.w3.org/1999/xlink" content-type="doi" xlink:type="simple">10.3897/imafungus.16.161336.figure5</object-id><object-id xmlns:xlink="http://www.w3.org/1999/xlink" content-type="arpha" xlink:type="simple">C1B3E506-397E-53D1-B16C-0A2994C28C2A</object-id><label>Figure 5.</label><caption><p>Microscopic structures of <italic><tp:taxon-name><tp:taxon-name-part taxon-name-part-type="genus" reg="Ceriporia">Ceriporia</tp:taxon-name-part> <tp:taxon-name-part taxon-name-part-type="species" reg="armeniaca">armeniaca</tp:taxon-name-part></tp:taxon-name></italic> (drawn from the holotype, Dai 24678A) a basidiospores b basidia and basidioles c hyphae from subiculum d hyphae from trama. Scale bars: 5 µm (a); 10 µm (b–d).</p></caption><graphic xmlns:xlink="http://www.w3.org/1999/xlink" xlink:href="imafungus-16-e161336-g005.jpg" position="float" orientation="portrait" xlink:type="simple" id="oo_1437906.jpg"><uri content-type="original_file" xlink:type="simple">https://binary.pensoft.net/fig/1437906</uri></graphic></fig></tp:treatment-sec><tp:treatment-sec sec-type="material" id="SECID0EOLNM"><title>Type.</title><p>CHINA • Guangdong Province, Guangzhou, Baiyunshan Forest Park, on fallen angiosperm branch, 18 April 2023, Dai 24678A (BJFC042232, holotype).</p></tp:treatment-sec><tp:treatment-sec sec-type="description" id="SECID0ETLNM"><title>Description.</title><p>Basidiomata annual, resupinate, soft, without odor or taste when fresh, consistently soft when fresh and dry, up to 5 cm long, 3 cm wide, and 0.2 mm thick at the center. Pore surface white when fresh, becoming apricot upon drying; sterile margin indistinct to almost lacking; pores round to angular, 5–7 per mm; dissepiments thin, lacerate. Subiculum very thin to almost absent. Tubes concolorous with pore surface, soft when dry, up to 0.2 mm long. Hyphal system monomitic; generative hyphae simple septate, hyaline, <abbrev xmlns:xlink="http://www.w3.org/1999/xlink" xlink:title="Melzer’s reagent" id="ABBRID0EZLNM" xlink:type="simple">IKI</abbrev>−, <abbrev xmlns:xlink="http://www.w3.org/1999/xlink" xlink:title="Cotton Blue" id="ABBRID0E4LNM" xlink:type="simple">CB</abbrev>+; tissues becoming orange-brown in <abbrev xmlns:xlink="http://www.w3.org/1999/xlink" xlink:title="5% potassium hydroxide" id="ABBRID0EBMNM" xlink:type="simple">KOH</abbrev>. Subicular hyphae slightly thick-walled with a wide lumen, abundantly covered with small to large hyaline crystals and oily substances, sometimes encrusted with fine crystals and oily substances, frequently branched at more or less a right angle, straight, slightly interwoven, 5–7 µm in diam. Tramal hyphae thin-walled with a wide lumen, abundantly covered with rhombic or irregular hyaline crystals and olive oily substances, sometimes encrusted with fine crystals and oily substances, frequently branched, straight to slightly flexuous, subparallel along the tubes, agglutinated, 3–4 µm in diam. Cystidia and cystidioles absent. Basidia clavate, with four sterigmata and a simple basal septum, 11–15.5 × 4–6 µm; basidioles clavate to pyriform, smaller than basidia. Basidiospores lunate to allantoid, hyaline, thin-walled, smooth, sometimes with one or two small guttules, <abbrev xmlns:xlink="http://www.w3.org/1999/xlink" xlink:title="Melzer’s reagent" id="ABBRID0EFMNM" xlink:type="simple">IKI</abbrev>−, <abbrev xmlns:xlink="http://www.w3.org/1999/xlink" xlink:title="Cotton Blue" id="ABBRID0EJMNM" xlink:type="simple">CB</abbrev>−, 4–4.5(–5) × 2–2.2 µm, L = 4.19 µm, W = 2.09 µm, Q = 2.01 (n = 30/1).</p></tp:treatment-sec><tp:treatment-sec sec-type="notes" id="SECID0ENMNM"><title>Notes.</title><p><italic><tp:taxon-name><tp:taxon-name-part taxon-name-part-type="genus" reg="Ceriporia">Ceriporia</tp:taxon-name-part> <tp:taxon-name-part taxon-name-part-type="species" reg="armeniaca">armeniaca</tp:taxon-name-part></tp:taxon-name></italic> is closely related to <italic><tp:taxon-name><tp:taxon-name-part taxon-name-part-type="genus" reg="Ceriporia">C.</tp:taxon-name-part> <tp:taxon-name-part taxon-name-part-type="species" reg="arbuscula">arbuscula</tp:taxon-name-part></tp:taxon-name></italic> C.C. Chen &amp; Sheng H. Wu and <italic><tp:taxon-name><tp:taxon-name-part taxon-name-part-type="genus" reg="Ceriporia">C.</tp:taxon-name-part> <tp:taxon-name-part taxon-name-part-type="species" reg="hinnulea">hinnulea</tp:taxon-name-part></tp:taxon-name></italic> Y.C. Dai, Chao G. Wang &amp; Yuan Yuan, but <italic><tp:taxon-name><tp:taxon-name-part taxon-name-part-type="genus" reg="Ceriporia">C.</tp:taxon-name-part> <tp:taxon-name-part taxon-name-part-type="species" reg="arbuscula">arbuscula</tp:taxon-name-part></tp:taxon-name></italic> has a yellowish brown to pale brown pore surface when dry, short and tortuously branched and narrower subicular hyphae (2–5 μm diam. vs. 5–7 µm in diam., <xref ref-type="bibr" rid="B19">Chen et al. 2020</xref>), and smaller basidiospores (3–3.5 × 1–1.5 μm vs. 4–4.5 × 2–2.2 µm, <xref ref-type="bibr" rid="B19">Chen et al. 2020</xref>); <italic><tp:taxon-name><tp:taxon-name-part taxon-name-part-type="genus" reg="Ceriporia">Ceriporia</tp:taxon-name-part> <tp:taxon-name-part taxon-name-part-type="species" reg="hinnulea">hinnulea</tp:taxon-name-part></tp:taxon-name></italic> is distinguished from <italic><tp:taxon-name><tp:taxon-name-part taxon-name-part-type="genus" reg="Ceriporia">C.</tp:taxon-name-part> <tp:taxon-name-part taxon-name-part-type="species" reg="armeniaca">armeniaca</tp:taxon-name-part></tp:taxon-name></italic> by a fawn to cinnamon pore surface when dry, narrower subicular hyphae without crystals or oily substances (3–5 μm diam. vs. 5–7 µm in diam., <xref ref-type="bibr" rid="B140">Wang et al. 2023</xref>), and relatively smaller basidiospores (3.5–4 × 2–2.1 µm vs. 4–4.5 × 2–2.2 µm, <xref ref-type="bibr" rid="B140">Wang et al. 2023</xref>). In addition, these three species form three independent lineages in the <italic><tp:taxon-name><tp:taxon-name-part taxon-name-part-type="genus" reg="Ceriporia">Ceriporia</tp:taxon-name-part></tp:taxon-name></italic> clade (Fig. <xref ref-type="fig" rid="F1">1</xref>).</p><p><italic><tp:taxon-name><tp:taxon-name-part taxon-name-part-type="genus" reg="Ceriporia">Ceriporia</tp:taxon-name-part> <tp:taxon-name-part taxon-name-part-type="species" reg="alba">alba</tp:taxon-name-part></tp:taxon-name></italic><tp:taxon-name><tp:taxon-name-part taxon-name-part-type="genus" reg="Meripilus">M.</tp:taxon-name-part></tp:taxon-name> Pieri &amp; B. Rivoire, <italic><tp:taxon-name><tp:taxon-name-part taxon-name-part-type="genus" reg="Ceriporia">C.</tp:taxon-name-part> <tp:taxon-name-part taxon-name-part-type="species" reg="camaresiana">camaresiana</tp:taxon-name-part></tp:taxon-name></italic> (Bourdot &amp; Galzin) Bondartsev &amp; Singer and <italic><tp:taxon-name><tp:taxon-name-part taxon-name-part-type="genus" reg="Ceriporia">C.</tp:taxon-name-part> <tp:taxon-name-part taxon-name-part-type="species" reg="rhodella">rhodella</tp:taxon-name-part></tp:taxon-name></italic> (Fr.) Donk all have white pore surfaces when fresh. However, the first two have bigger pores (3–4 per mm in <italic><tp:taxon-name><tp:taxon-name-part taxon-name-part-type="genus" reg="Ceriporia">C.</tp:taxon-name-part> <tp:taxon-name-part taxon-name-part-type="species" reg="alba">alba</tp:taxon-name-part></tp:taxon-name></italic>, 1–3 per mm in <italic><tp:taxon-name><tp:taxon-name-part taxon-name-part-type="genus" reg="Ceriporia">C.</tp:taxon-name-part> <tp:taxon-name-part taxon-name-part-type="species" reg="camaresiana">camaresiana</tp:taxon-name-part></tp:taxon-name></italic> vs. 5–7 per mm, <xref ref-type="bibr" rid="B107">Ryvarden and Gilbertson 1993</xref>; <xref ref-type="bibr" rid="B94">Pieri and Rivoire 1997</xref>) and bigger basidiospores (5.5–7 × 2–2.5 μm in <italic><tp:taxon-name><tp:taxon-name-part taxon-name-part-type="genus" reg="Ceriporia">C.</tp:taxon-name-part> <tp:taxon-name-part taxon-name-part-type="species" reg="alba">alba</tp:taxon-name-part></tp:taxon-name></italic>, 5–6 × 2–3 μm in <italic><tp:taxon-name><tp:taxon-name-part taxon-name-part-type="genus" reg="Ceriporia">C.</tp:taxon-name-part> <tp:taxon-name-part taxon-name-part-type="species" reg="camaresiana">camaresiana</tp:taxon-name-part></tp:taxon-name></italic> vs. 4–4.5 × 2–2.2 µm, <xref ref-type="bibr" rid="B107">Ryvarden and Gilbertson 1993</xref>; <xref ref-type="bibr" rid="B94">Pieri and Rivoire 1997</xref>); <italic><tp:taxon-name><tp:taxon-name-part taxon-name-part-type="genus" reg="Ceriporia">C.</tp:taxon-name-part> <tp:taxon-name-part taxon-name-part-type="species" reg="rhodella">rhodella</tp:taxon-name-part></tp:taxon-name></italic> has narrower basidiospores (3.5–4 × 1.5–2 μm vs. 4–4.5 × 2–2.2 µm, <xref ref-type="bibr" rid="B71">Lombard and Gilbertson 1965</xref>).</p></tp:treatment-sec><tp:treatment-sec><!--Section generated to contain objects referenced in tp:taxon-treatment.--><fig id="F1" position="float" orientation="portrait"><object-id xmlns:xlink="http://www.w3.org/1999/xlink" content-type="doi" xlink:type="simple">10.3897/imafungus.16.161336.figure1</object-id><object-id xmlns:xlink="http://www.w3.org/1999/xlink" content-type="arpha" xlink:type="simple">2171B17B-EE8D-5EC3-8277-0BBC453602AC</object-id><label>Figure 1.</label><caption><p><abbrev xmlns:xlink="http://www.w3.org/1999/xlink" xlink:title="Maximum likelihood" id="ABBRID0E2JMM" xlink:type="simple">ML</abbrev> analysis of <italic><tp:taxon-name><tp:taxon-name-part taxon-name-part-type="family">Irpicaceae</tp:taxon-name-part></tp:taxon-name></italic> based on the dataset of <abbrev xmlns:xlink="http://www.w3.org/1999/xlink" xlink:title="internal transcribed spacer" id="ABBRID0EFKMM" xlink:type="simple">ITS</abbrev>+<abbrev xmlns:xlink="http://www.w3.org/1999/xlink" xlink:title="large subunit nuclear ribosomal RNA gene" id="ABBRID0EJKMM" xlink:type="simple">nLSU</abbrev>+TEF1+RPB1+<abbrev xmlns:xlink="http://www.w3.org/1999/xlink" xlink:title="small subunit nuclear ribosomal RNA gene" id="ABBRID0ENKMM" xlink:type="simple">nSSU</abbrev>. <abbrev xmlns:xlink="http://www.w3.org/1999/xlink" xlink:title="Maximum likelihood" id="ABBRID0ERKMM" xlink:type="simple">ML</abbrev> bootstrap values higher than 50% and Bayesian posterior probability values more than 0.90 are shown. New taxa are in bold.</p></caption><graphic xmlns:xlink="http://www.w3.org/1999/xlink" xlink:href="imafungus-16-e161336-g001.jpg" position="float" orientation="portrait" xlink:type="simple" id="oo_1437902.jpg"><uri content-type="original_file" xlink:type="simple">https://binary.pensoft.net/fig/1437902</uri></graphic></fig></tp:treatment-sec><ref-list><ref id="B19"><mixed-citation xmlns:xlink="http://www.w3.org/1999/xlink" xlink:type="simple"><person-group><name name-style="western"><surname>Chen</surname><given-names>CC</given-names></name><name name-style="western"><surname>Chen</surname><given-names>CY</given-names></name><etal/></person-group> (<year>2020</year>) <article-title>Phylogeny and taxonomy of <italic><tp:taxon-name><tp:taxon-name-part taxon-name-part-type="genus">Ceriporia</tp:taxon-name-part></tp:taxon-name></italic> and other related taxa and description of three new species.</article-title><source>Mycologia</source><volume>112</volume>: <fpage>64</fpage>–<lpage>82</lpage>. <ext-link xlink:href="10.1080/00275514.2019.1664097" ext-link-type="doi" xlink:type="simple">https://doi.org/10.1080/00275514.2019.1664097</ext-link></mixed-citation></ref><ref id="B140"><mixed-citation xmlns:xlink="http://www.w3.org/1999/xlink" xlink:type="simple"><person-group><name name-style="western"><surname>Wang</surname><given-names>CG</given-names></name><name name-style="western"><surname>Zhao</surname><given-names>H</given-names></name><etal/></person-group> (<year>2023</year>) <article-title>A multi‑gene phylogeny clarifies species diversity, taxonomy, and divergence times of <italic><tp:taxon-name><tp:taxon-name-part taxon-name-part-type="genus">Ceriporia</tp:taxon-name-part></tp:taxon-name></italic> and other related genera in <tp:taxon-name><tp:taxon-name-part taxon-name-part-type="family">Irpicaceae</tp:taxon-name-part></tp:taxon-name> (<italic><tp:taxon-name><tp:taxon-name-part taxon-name-part-type="order">Polyporales</tp:taxon-name-part></tp:taxon-name></italic>, <italic><tp:taxon-name><tp:taxon-name-part taxon-name-part-type="phylum">Basidiomycota</tp:taxon-name-part></tp:taxon-name></italic>).</article-title><source>Mycosphere</source><volume>14</volume>: <fpage>1665</fpage>–<lpage>1729</lpage>. <ext-link xlink:href="10.5943/mycosphere/14/1/19" ext-link-type="doi" xlink:type="simple">https://doi.org/10.5943/mycosphere/14/1/19</ext-link></mixed-citation></ref><ref id="B107"><mixed-citation xmlns:xlink="http://www.w3.org/1999/xlink" xlink:type="simple"><person-group><name name-style="western"><surname>Ryvarden</surname><given-names>L</given-names></name><name name-style="western"><surname>Gilbertson</surname><given-names>RL</given-names></name></person-group> (<year>1993</year>) <article-title>European polypores 1 <italic><tp:taxon-name><tp:taxon-name-part taxon-name-part-type="genus">Abortiporus</tp:taxon-name-part></tp:taxon-name></italic> – <italic><tp:taxon-name><tp:taxon-name-part taxon-name-part-type="genus">Lindtneria</tp:taxon-name-part></tp:taxon-name></italic>.</article-title><source>Synopsis Fungorum</source><volume>6</volume>: <fpage>1</fpage>–<lpage>387</lpage>.</mixed-citation></ref><ref id="B94"><mixed-citation xmlns:xlink="http://www.w3.org/1999/xlink" xlink:type="simple"><person-group><name name-style="western"><surname>Pieri</surname><given-names>M</given-names></name><name name-style="western"><surname>Rivoire</surname><given-names>B</given-names></name></person-group> (<year>1997</year>) <article-title>A propos du genre <italic><tp:taxon-name><tp:taxon-name-part taxon-name-part-type="genus">Ceriporia</tp:taxon-name-part></tp:taxon-name></italic> Donk (<italic><tp:taxon-name><tp:taxon-name-part taxon-name-part-type="order">Aphyllophoromycetideae</tp:taxon-name-part></tp:taxon-name></italic>).</article-title><source>Bulletin de la Société Mycologique de France</source><volume>113</volume>: <fpage>193</fpage>–<lpage>250</lpage>.</mixed-citation></ref><ref id="B71"><mixed-citation xmlns:xlink="http://www.w3.org/1999/xlink" xlink:type="simple"><person-group><name name-style="western"><surname>Lombard</surname><given-names>FF</given-names></name><name name-style="western"><surname>Gilbertson</surname><given-names>RL</given-names></name></person-group> (<year>1965</year>) <article-title>Studies on some western <italic><tp:taxon-name><tp:taxon-name-part taxon-name-part-type="genus">Poria</tp:taxon-name-part></tp:taxon-name></italic> with negative or weak oxidase reactions.</article-title><source>Mycologia</source><volume>57</volume>: <fpage>43</fpage>–<lpage>76</lpage>. <ext-link xlink:href="10.1080/00275514.1965.12018192" ext-link-type="doi" xlink:type="simple">https://doi.org/10.1080/00275514.1965.12018192</ext-link></mixed-citation></ref></ref-list></tp:taxon-treatment>
