# Supplementary material for: ﻿Studies in phylogeny and divergence times of Irpicaceae and Meripilaceae (Polyporales, Basidiomycota), with an emphasis on Ceriporia and Meripilus including ten new species
Source: IMA Fungus. 2025 Oct 15;16:e161336. doi: 10.3897/imafungus.16.161336 (PMC12547424; doi:10.3897/imafungus.16.161336)
Supplement: XML Treatment for Ceriporia crassiparietata [file imafungus.16.161336-treatment3.xml]

<!DOCTYPE tp:taxon-treatment
  PUBLIC "-//TaxonX//DTD Taxonomic Treatment Publishing DTD v0 20100105//EN" "tax-treatment-NSO.dtd">
<tp:taxon-treatment xmlns:tp="http://www.plazi.org/taxpub"><tp:treatment-meta><kwd-group><label>Taxon classification</label><kwd>
                <named-content content-type="kingdom">Animalia</named-content>
              </kwd><kwd>
                <named-content content-type="order">Polyporales</named-content>
              </kwd><kwd>
                <named-content content-type="family">Irpicaceae</named-content>
              </kwd></kwd-group><mixed-citation publication-type="journal"><person-group><name><surname>Wang</surname><given-names>Chao-Ge</given-names></name><name><surname>Wu</surname><given-names>Ying-Da</given-names></name><name><surname>Zhang</surname><given-names>Xin</given-names></name><name><surname>Dai</surname><given-names>Yu-Cheng</given-names></name><name><surname>Li</surname><given-names>Zhen-Hao</given-names></name><name><surname>Yuan</surname><given-names>Yuan</given-names></name></person-group><article-title>﻿Studies in phylogeny and divergence times of <italic><tp:taxon-name><tp:taxon-name-part taxon-name-part-type="family">Irpicaceae</tp:taxon-name-part></tp:taxon-name></italic> and <italic><tp:taxon-name><tp:taxon-name-part taxon-name-part-type="family">Meripilaceae</tp:taxon-name-part></tp:taxon-name></italic> (<italic><tp:taxon-name><tp:taxon-name-part taxon-name-part-type="order">Polyporales</tp:taxon-name-part></tp:taxon-name></italic>, <italic><tp:taxon-name><tp:taxon-name-part taxon-name-part-type="phylum">Basidiomycota</tp:taxon-name-part></tp:taxon-name></italic>), with an emphasis on <italic><tp:taxon-name><tp:taxon-name-part taxon-name-part-type="genus" reg="Ceriporia">Ceriporia</tp:taxon-name-part></tp:taxon-name></italic> and <italic><tp:taxon-name><tp:taxon-name-part taxon-name-part-type="genus" reg="Meripilus">Meripilus</tp:taxon-name-part></tp:taxon-name></italic> including ten new species</article-title><source>IMA Fungus</source><day>15</day><month>10</month><year>2025</year><volume>16</volume><pub-id pub-id-type="doi">10.3897/imafungus.16.161336</pub-id></mixed-citation></tp:treatment-meta><tp:nomenclature><label>﻿</label><tp:taxon-name><object-id xmlns:xlink="http://www.w3.org/1999/xlink" content-type="arpha" xlink:type="simple">5B7F27E7-B946-5990-BDF3-4C447E456D36</object-id>
              <tp:taxon-name-part taxon-name-part-type="genus" reg="Ceriporia">Ceriporia</tp:taxon-name-part>
              <tp:taxon-name-part taxon-name-part-type="species" reg="crassiparietata">crassiparietata</tp:taxon-name-part>
              <object-id xmlns:xlink="http://www.w3.org/1999/xlink" content-type="mycobank" xlink:type="simple">856727</object-id>
            </tp:taxon-name><tp:taxon-authority>Y.C. Dai, Chao G. Wang &amp; Yuan Yuan, sp. nov .</tp:taxon-authority><xref ref-type="fig" rid="F6">Figs 6</xref><xref ref-type="fig" rid="F7">, 7</xref></tp:nomenclature><tp:treatment-sec sec-type="etymology" id="SECID0EVUNM"><title>Etymology.</title><p><italic>Crassiparietata</italic> (Lat.): refers to the species having a pore surface with thick dissepiments.</p><fig id="F6" position="float" orientation="portrait"><object-id xmlns:xlink="http://www.w3.org/1999/xlink" content-type="doi" xlink:type="simple">10.3897/imafungus.16.161336.figure6</object-id><object-id xmlns:xlink="http://www.w3.org/1999/xlink" content-type="arpha" xlink:type="simple">031D3A1F-5F0E-53C0-A108-9DB657D7E8AC</object-id><label>Figure 6.</label><caption><p>Basidiomata of <italic><tp:taxon-name><tp:taxon-name-part taxon-name-part-type="genus" reg="Ceriporia">Ceriporia</tp:taxon-name-part> <tp:taxon-name-part taxon-name-part-type="species" reg="crassiparietata">crassiparietata</tp:taxon-name-part></tp:taxon-name></italic> (holotype, Dai 25079). Scale bar: 1 cm.</p></caption><graphic xmlns:xlink="http://www.w3.org/1999/xlink" xlink:href="imafungus-16-e161336-g006.jpg" position="float" orientation="portrait" xlink:type="simple" id="oo_1437907.jpg"><uri content-type="original_file" xlink:type="simple">https://binary.pensoft.net/fig/1437907</uri></graphic></fig></tp:treatment-sec><tp:treatment-sec sec-type="diagnosis" id="SECID0E1VNM"><title>Diagnosis.</title><p>Differs from other <italic><tp:taxon-name><tp:taxon-name-part taxon-name-part-type="genus" reg="Ceriporia">Ceriporia</tp:taxon-name-part></tp:taxon-name></italic> species by resupinate basidiomata with white to light yellow pore surface when fresh, cream to orange-yellow when dry, angular to irregular or sinuous pores of 4–5 per mm, distinctly thick dissepiments, subicular hyphae distinctly wider than tramal hyphae, lunate to allantoid basidiospores measuring 4–4.4 × 2.1–2.3 µm.</p><fig id="F7" position="float" orientation="portrait"><object-id xmlns:xlink="http://www.w3.org/1999/xlink" content-type="doi" xlink:type="simple">10.3897/imafungus.16.161336.figure7</object-id><object-id xmlns:xlink="http://www.w3.org/1999/xlink" content-type="arpha" xlink:type="simple">C7D99058-A664-5D6C-9DF0-FDF5E6C3E6B1</object-id><label>Figure 7.</label><caption><p>Microscopic structures of <italic><tp:taxon-name><tp:taxon-name-part taxon-name-part-type="genus" reg="Ceriporia">Ceriporia</tp:taxon-name-part> <tp:taxon-name-part taxon-name-part-type="species" reg="crassiparietata">crassiparietata</tp:taxon-name-part></tp:taxon-name></italic> (drawn from the holotype, Dai 25079). a basidiospores b basidia and basidioles c hyphae from subiculum d hyphae from trama. Scale bars: 5 µm (a); 10 µm (b–d).</p></caption><graphic xmlns:xlink="http://www.w3.org/1999/xlink" xlink:href="imafungus-16-e161336-g007.jpg" position="float" orientation="portrait" xlink:type="simple" id="oo_1437908.jpg"><uri content-type="original_file" xlink:type="simple">https://binary.pensoft.net/fig/1437908</uri></graphic></fig></tp:treatment-sec><tp:treatment-sec sec-type="material" id="SECID0E6WNM"><title>Type.</title><p>CHINA • Zhejiang Province, Wuyi County, Dahongyan Forest Park, on rotten angiosperm wood, 19 June 2023, Dai 25079 (BJFC042632, holotype).</p></tp:treatment-sec><tp:treatment-sec sec-type="description" id="SECID0EEXNM"><title>Description.</title><p>Basidiomata annual, resupinate, soft, without odor or taste when fresh, consistently soft when fresh and dry, up to 3 cm long, 1 cm wide, and 0.2 mm thick at the center. Pore surface white to light yellow when fresh, becoming cream to orange-yellow upon drying; sterile margin indistinct to almost lacking; pores angular to irregular or sinuous, 4–5 per mm; dissepiments thick, entire. Subiculum very thin to almost absent. Tubes concolorous with pore surface, soft when dry, up to 0.2 mm long. Hyphal system monomitic; generative hyphae simple septate, hyaline, <abbrev xmlns:xlink="http://www.w3.org/1999/xlink" xlink:title="Melzer’s reagent" id="ABBRID0EKXNM" xlink:type="simple">IKI</abbrev>−, <abbrev xmlns:xlink="http://www.w3.org/1999/xlink" xlink:title="Cotton Blue" id="ABBRID0EOXNM" xlink:type="simple">CB</abbrev>+; tissues unchanged in <abbrev xmlns:xlink="http://www.w3.org/1999/xlink" xlink:title="5% potassium hydroxide" id="ABBRID0ESXNM" xlink:type="simple">KOH</abbrev>. Subicular hyphae thin-walled with a wide lumen, abundantly covered with large, rhombic, hyaline crystals and some oily substances, encrusted with fine crystals, frequently branched at more or less a right angle, slightly flexuous, interwoven, 5–6 µm in diam. Tramal hyphae thin-walled with a wide lumen, abundantly covered with rhombic hyaline or pale orange crystals and oily substances, encrusted with fine crystals, frequently branched, straight to slightly flexuous, subparallel along the tubes, agglutinated, 3–4.5 µm in diam. Cystidia and cystidioles absent. Basidia mostly barrel-shaped to short clavate, with four sterigmata and a simple basal septum, 9–11 × 5 µm; basidioles of similar shape to basidia, but smaller. Basidiospores lunate to allantoid, hyaline, thin-walled, smooth, <abbrev xmlns:xlink="http://www.w3.org/1999/xlink" xlink:title="Melzer’s reagent" id="ABBRID0EWXNM" xlink:type="simple">IKI</abbrev>−, <abbrev xmlns:xlink="http://www.w3.org/1999/xlink" xlink:title="Cotton Blue" id="ABBRID0E1XNM" xlink:type="simple">CB</abbrev>−, (3.8–)4–4.4(–4.6) × (2–)2.1–2.3(–2.5) µm, L = 4.08 µm, W = 2.19 µm, Q = 1.85–1.89 (n = 60/2).</p></tp:treatment-sec><tp:treatment-sec sec-type="material" id="SECID0E5XNM"><title>Additional specimens examined.</title><p>CHINA • Liaoning Province, Fengcheng County, Tongyuanbao, on <italic><tp:taxon-name><tp:taxon-name-part taxon-name-part-type="genus" reg="Quercus">Quercus</tp:taxon-name-part></tp:taxon-name></italic>, 27 August 2006, Dai 7759 (BJFC010215); Xizang Autonomous Region, Linzhi, Chayu County, fallen branch of <italic><tp:taxon-name><tp:taxon-name-part taxon-name-part-type="family">Rosaceae</tp:taxon-name-part></tp:taxon-name></italic>, 27 October 2023, Dai 26986 (BJFC044538), Dai 26988 (BJFC044540).</p></tp:treatment-sec><tp:treatment-sec sec-type="notes" id="SECID0ERYNM"><title>Notes.</title><p><italic><tp:taxon-name><tp:taxon-name-part taxon-name-part-type="genus" reg="Ceriporia">Ceriporia</tp:taxon-name-part> <tp:taxon-name-part taxon-name-part-type="species" reg="crassiparietata">crassiparietata</tp:taxon-name-part></tp:taxon-name></italic> is closely related to the <italic><tp:taxon-name><tp:taxon-name-part taxon-name-part-type="genus" reg="Ceriporia">Ceriporia</tp:taxon-name-part> <tp:taxon-name-part taxon-name-part-type="species" reg="viridans">viridans</tp:taxon-name-part></tp:taxon-name></italic> group by sharing resupinate basidiomata with a cream, cinnamon buff, pinkish, lilac to apricot orange pore surface; subicular hyphae wider than tramal hyphae; hyphae frequently branched at a right angl; and oblong-ellipsoid, short cylindrical, lunate to allantoid basidiospores mostly wider than 1.5 µm (<xref ref-type="bibr" rid="B140">Wang et al. 2023</xref>). <italic><tp:taxon-name><tp:taxon-name-part taxon-name-part-type="genus" reg="Ceriporia">Ceriporia</tp:taxon-name-part> <tp:taxon-name-part taxon-name-part-type="species" reg="eucalypti">eucalypti</tp:taxon-name-part></tp:taxon-name></italic> Y.C. Dai &amp; Jia J. Chen, <italic><tp:taxon-name><tp:taxon-name-part taxon-name-part-type="genus" reg="Ceriporia">C.</tp:taxon-name-part> <tp:taxon-name-part taxon-name-part-type="species" reg="gossypina">gossypina</tp:taxon-name-part></tp:taxon-name></italic> Y.C. Dai, Chao G. Wang &amp; Yuan Yuan and <italic><tp:taxon-name><tp:taxon-name-part taxon-name-part-type="genus" reg="Ceriporia">C.</tp:taxon-name-part> <tp:taxon-name-part taxon-name-part-type="species" reg="subviridans">subviridans</tp:taxon-name-part></tp:taxon-name></italic> Y.C. Dai, Chao G. Wang &amp; Yuan Yuan are similar to <italic><tp:taxon-name><tp:taxon-name-part taxon-name-part-type="genus" reg="Ceriporia">C.</tp:taxon-name-part> <tp:taxon-name-part taxon-name-part-type="species" reg="crassiparietata">crassiparietata</tp:taxon-name-part></tp:taxon-name></italic> by having almost the same size of pores (3–5 per mm or 4–5 per mm). However, <italic><tp:taxon-name><tp:taxon-name-part taxon-name-part-type="genus" reg="Ceriporia">C.</tp:taxon-name-part> <tp:taxon-name-part taxon-name-part-type="species" reg="eucalypti">eucalypti</tp:taxon-name-part></tp:taxon-name></italic> has narrower basidiospores (4–4.4 × 1.1–1.4 µm vs. 4–4.4 × 2.1–2.3 µm, <xref ref-type="bibr" rid="B22">Chen et al. 2022</xref>); <italic><tp:taxon-name><tp:taxon-name-part taxon-name-part-type="genus" reg="Ceriporia">C.</tp:taxon-name-part> <tp:taxon-name-part taxon-name-part-type="species" reg="gossypina">gossypina</tp:taxon-name-part></tp:taxon-name></italic> has a white, buff to deep olive pore surface when fresh and relatively smaller basidiospores (3.5–4 × 1.8–2 µm vs. 4–4.4 × 2.1–2.3 µm, <xref ref-type="bibr" rid="B140">Wang et al. 2023</xref>); and <italic><tp:taxon-name><tp:taxon-name-part taxon-name-part-type="genus" reg="Ceriporia">C.</tp:taxon-name-part> <tp:taxon-name-part taxon-name-part-type="species" reg="subviridans">subviridans</tp:taxon-name-part></tp:taxon-name></italic> has a peach to apricot orange pore surface when dry, wider subicular hyphae (4.5–9 µm in diam. vs. 5–6 µm in diam., <xref ref-type="bibr" rid="B140">Wang et al. 2023</xref>), and relatively smaller basidiospores (3.3–3.7 × 1.8–2 µm vs. 4–4.4 × 2.1–2.3 µm, <xref ref-type="bibr" rid="B140">Wang et al. 2023</xref>).</p><p><italic><tp:taxon-name><tp:taxon-name-part taxon-name-part-type="genus" reg="Ceriporia">Ceriporia</tp:taxon-name-part> <tp:taxon-name-part taxon-name-part-type="species" reg="cystidiata">cystidiata</tp:taxon-name-part></tp:taxon-name></italic> Ryvarden &amp; Iturr., <italic><tp:taxon-name><tp:taxon-name-part taxon-name-part-type="genus" reg="Ceriporia">C.</tp:taxon-name-part> <tp:taxon-name-part taxon-name-part-type="species" reg="microspora">microspora</tp:taxon-name-part></tp:taxon-name></italic> I. Lindblad &amp; Ryvarden and <italic><tp:taxon-name><tp:taxon-name-part taxon-name-part-type="genus" reg="Ceriporia">C.</tp:taxon-name-part> <tp:taxon-name-part taxon-name-part-type="species" reg="otakou">otakou</tp:taxon-name-part></tp:taxon-name></italic> (G. Cunn.) P.K. Buchanan &amp; Ryvarden share white, cream to isabelline basidiomata with <italic><tp:taxon-name><tp:taxon-name-part taxon-name-part-type="genus" reg="Ceriporia">C.</tp:taxon-name-part> <tp:taxon-name-part taxon-name-part-type="species" reg="crassiparietata">crassiparietata</tp:taxon-name-part></tp:taxon-name></italic>. However, <italic><tp:taxon-name><tp:taxon-name-part taxon-name-part-type="genus" reg="Ceriporia">C.</tp:taxon-name-part> <tp:taxon-name-part taxon-name-part-type="species" reg="cystidiata">cystidiata</tp:taxon-name-part></tp:taxon-name></italic> is known from <italic><tp:taxon-name><tp:taxon-name-part taxon-name-part-type="genus" reg="Ceriporia">C.</tp:taxon-name-part> <tp:taxon-name-part taxon-name-part-type="species" reg="crassiparietata">crassiparietata</tp:taxon-name-part></tp:taxon-name></italic> by tubular encrusted cystidia and narrower allantoid basidiospores (4–4.5 × 1 µm vs. 4–4.4 × 2.1–2.3 µm, <xref ref-type="bibr" rid="B109">Ryvarden and Iturriaga 2003</xref>). <italic><tp:taxon-name><tp:taxon-name-part taxon-name-part-type="genus" reg="Ceriporia">Ceriporia</tp:taxon-name-part> <tp:taxon-name-part taxon-name-part-type="species" reg="microspora">microspora</tp:taxon-name-part></tp:taxon-name></italic> is easily distinguished from <italic><tp:taxon-name><tp:taxon-name-part taxon-name-part-type="genus" reg="Ceriporia">C.</tp:taxon-name-part> <tp:taxon-name-part taxon-name-part-type="species" reg="crassiparietata">crassiparietata</tp:taxon-name-part></tp:taxon-name></italic> by smaller ellipsoid basidiospores (3–3.5 × 1.5–2 µm vs. 4–4.4 × 2.1–2.3 µm, <xref ref-type="bibr" rid="B67">Lindblad and Ryvarden 1999</xref>). <italic><tp:taxon-name><tp:taxon-name-part taxon-name-part-type="genus" reg="Ceriporia">Ceriporia</tp:taxon-name-part> <tp:taxon-name-part taxon-name-part-type="species" reg="otakou">otakou</tp:taxon-name-part></tp:taxon-name></italic> differs from <italic><tp:taxon-name><tp:taxon-name-part taxon-name-part-type="genus" reg="Ceriporia">C.</tp:taxon-name-part> <tp:taxon-name-part taxon-name-part-type="species" reg="crassiparietata">crassiparietata</tp:taxon-name-part></tp:taxon-name></italic> by larger pores (1–3 per mm vs. 4–5 per mm, <xref ref-type="bibr" rid="B26">Cunningham 1947</xref>) and bigger ovoid to ellipsoid basidiospores (4.5–6 × 2–2.5 µm vs. 4–4.4 × 2.1–2.3 µm, <xref ref-type="bibr" rid="B26">Cunningham 1947</xref>).</p></tp:treatment-sec><ref-list><ref id="B140"><mixed-citation xmlns:xlink="http://www.w3.org/1999/xlink" xlink:type="simple"><person-group><name name-style="western"><surname>Wang</surname><given-names>CG</given-names></name><name name-style="western"><surname>Zhao</surname><given-names>H</given-names></name><etal/></person-group> (<year>2023</year>) <article-title>A multi‑gene phylogeny clarifies species diversity, taxonomy, and divergence times of <italic><tp:taxon-name><tp:taxon-name-part taxon-name-part-type="genus">Ceriporia</tp:taxon-name-part></tp:taxon-name></italic> and other related genera in <tp:taxon-name><tp:taxon-name-part taxon-name-part-type="family">Irpicaceae</tp:taxon-name-part></tp:taxon-name> (<italic><tp:taxon-name><tp:taxon-name-part taxon-name-part-type="order">Polyporales</tp:taxon-name-part></tp:taxon-name></italic>, <italic><tp:taxon-name><tp:taxon-name-part taxon-name-part-type="phylum">Basidiomycota</tp:taxon-name-part></tp:taxon-name></italic>).</article-title><source>Mycosphere</source><volume>14</volume>: <fpage>1665</fpage>–<lpage>1729</lpage>. <ext-link xlink:href="10.5943/mycosphere/14/1/19" ext-link-type="doi" xlink:type="simple">https://doi.org/10.5943/mycosphere/14/1/19</ext-link></mixed-citation></ref><ref id="B22"><mixed-citation xmlns:xlink="http://www.w3.org/1999/xlink" xlink:type="simple"><person-group><name name-style="western"><surname>Chen</surname><given-names>JJ</given-names></name><name name-style="western"><surname>Wang</surname><given-names>YR</given-names></name><etal/></person-group> (<year>2022</year>) <article-title>Two new species of <italic><tp:taxon-name><tp:taxon-name-part taxon-name-part-type="genus">Ceriporia</tp:taxon-name-part></tp:taxon-name></italic> (<italic><tp:taxon-name><tp:taxon-name-part taxon-name-part-type="family">Irpicaceae</tp:taxon-name-part></tp:taxon-name></italic>, <italic><tp:taxon-name><tp:taxon-name-part taxon-name-part-type="phylum">Basidiomycota</tp:taxon-name-part></tp:taxon-name></italic>) from the Asia Pacific area.</article-title><source>Mycological Progress</source><volume>21</volume>: <fpage>39</fpage>–<lpage>48</lpage>. <ext-link xlink:href="10.1007/s11557-021-01731-7" ext-link-type="doi" xlink:type="simple">https://doi.org/10.1007/s11557-021-01731-7</ext-link></mixed-citation></ref><ref id="B109"><mixed-citation xmlns:xlink="http://www.w3.org/1999/xlink" xlink:type="simple"><person-group><name name-style="western"><surname>Ryvarden</surname><given-names>L</given-names></name><name name-style="western"><surname>Iturriaga</surname><given-names>T</given-names></name></person-group> (<year>2003</year>) <article-title>Studies in neotropical polypores 10. New polypores from Venezuela.</article-title><source>Mycologia</source><volume>95</volume>: <fpage>1066</fpage>–<lpage>1077</lpage>. <ext-link xlink:href="10.1080/15572536.2004.11833021" ext-link-type="doi" xlink:type="simple">https://doi.org/10.1080/15572536.2004.11833021</ext-link></mixed-citation></ref><ref id="B67"><mixed-citation xmlns:xlink="http://www.w3.org/1999/xlink" xlink:type="simple"><person-group><name name-style="western"><surname>Lindblad</surname><given-names>I</given-names></name><name name-style="western"><surname>Ryvarden</surname><given-names>L</given-names></name></person-group> (<year>1999</year>) <article-title>Studies in neotropical polypores. 3. New and interesting <italic><tp:taxon-name><tp:taxon-name-part taxon-name-part-type="class">Basidiomycetes</tp:taxon-name-part></tp:taxon-name> (<tp:taxon-name><tp:taxon-name-part taxon-name-part-type="order">Poriales</tp:taxon-name-part></tp:taxon-name>)</italic> from Costa Rica.</article-title><source>Mycotaxon</source><volume>71</volume>: <fpage>335</fpage>–<lpage>359</lpage>.</mixed-citation></ref><ref id="B26"><mixed-citation xmlns:xlink="http://www.w3.org/1999/xlink" xlink:type="simple"><person-group><name name-style="western"><surname>Cunningham</surname><given-names>GH</given-names></name></person-group> (<year>1947</year>) <article-title>New Zealand <italic><tp:taxon-name><tp:taxon-name-part taxon-name-part-type="family">Polyporaceae</tp:taxon-name-part></tp:taxon-name></italic> 1. The genus <italic><tp:taxon-name><tp:taxon-name-part taxon-name-part-type="genus">Poria</tp:taxon-name-part></tp:taxon-name></italic>.</article-title><source>Bulletin of the New Zealand Department of Scientific and Industrial Research, Plant Diseases Division</source><volume>72</volume>: <fpage>1</fpage>–<lpage>43</lpage>.</mixed-citation></ref></ref-list></tp:taxon-treatment>
