# Supplementary material for: ﻿Studies in phylogeny and divergence times of Irpicaceae and Meripilaceae (Polyporales, Basidiomycota), with an emphasis on Ceriporia and Meripilus including ten new species
Source: IMA Fungus. 2025 Oct 15;16:e161336. doi: 10.3897/imafungus.16.161336 (PMC12547424; doi:10.3897/imafungus.16.161336)
Supplement: XML Treatment for Ceriporia wuyiana [file imafungus.16.161336-treatment4.xml]

<!DOCTYPE tp:taxon-treatment
  PUBLIC "-//TaxonX//DTD Taxonomic Treatment Publishing DTD v0 20100105//EN" "tax-treatment-NSO.dtd">
<tp:taxon-treatment xmlns:tp="http://www.plazi.org/taxpub"><tp:treatment-meta><kwd-group><label>Taxon classification</label><kwd>
                <named-content content-type="kingdom">Animalia</named-content>
              </kwd><kwd>
                <named-content content-type="order">Polyporales</named-content>
              </kwd><kwd>
                <named-content content-type="family">Irpicaceae</named-content>
              </kwd></kwd-group><mixed-citation publication-type="journal"><person-group><name><surname>Wang</surname><given-names>Chao-Ge</given-names></name><name><surname>Wu</surname><given-names>Ying-Da</given-names></name><name><surname>Zhang</surname><given-names>Xin</given-names></name><name><surname>Dai</surname><given-names>Yu-Cheng</given-names></name><name><surname>Li</surname><given-names>Zhen-Hao</given-names></name><name><surname>Yuan</surname><given-names>Yuan</given-names></name></person-group><article-title>﻿Studies in phylogeny and divergence times of <italic><tp:taxon-name><tp:taxon-name-part taxon-name-part-type="family">Irpicaceae</tp:taxon-name-part></tp:taxon-name></italic> and <italic><tp:taxon-name><tp:taxon-name-part taxon-name-part-type="family">Meripilaceae</tp:taxon-name-part></tp:taxon-name></italic> (<italic><tp:taxon-name><tp:taxon-name-part taxon-name-part-type="order">Polyporales</tp:taxon-name-part></tp:taxon-name></italic>, <italic><tp:taxon-name><tp:taxon-name-part taxon-name-part-type="phylum">Basidiomycota</tp:taxon-name-part></tp:taxon-name></italic>), with an emphasis on <italic><tp:taxon-name><tp:taxon-name-part taxon-name-part-type="genus" reg="Ceriporia">Ceriporia</tp:taxon-name-part></tp:taxon-name></italic> and <italic><tp:taxon-name><tp:taxon-name-part taxon-name-part-type="genus" reg="Meripilus">Meripilus</tp:taxon-name-part></tp:taxon-name></italic> including ten new species</article-title><source>IMA Fungus</source><day>15</day><month>10</month><year>2025</year><volume>16</volume><pub-id pub-id-type="doi">10.3897/imafungus.16.161336</pub-id></mixed-citation></tp:treatment-meta><tp:nomenclature><label>﻿</label><tp:taxon-name><object-id xmlns:xlink="http://www.w3.org/1999/xlink" content-type="arpha" xlink:type="simple">8A5B7E5E-55ED-55BA-87EF-5533D2ABC047</object-id>
              <tp:taxon-name-part taxon-name-part-type="genus" reg="Ceriporia">Ceriporia</tp:taxon-name-part>
              <tp:taxon-name-part taxon-name-part-type="species" reg="wuyiana">wuyiana</tp:taxon-name-part>
              <object-id xmlns:xlink="http://www.w3.org/1999/xlink" content-type="mycobank" xlink:type="simple">856728</object-id>
            </tp:taxon-name><tp:taxon-authority>Y.C. Dai, Chao G. Wang &amp; Yuan Yuan</tp:taxon-authority><tp:taxon-status xmlns:xlink="http://www.w3.org/1999/xlink" xlink:type="simple">sp. nov.</tp:taxon-status><xref ref-type="fig" rid="F8">Figs 8</xref><xref ref-type="fig" rid="F9">, 9</xref></tp:nomenclature><tp:treatment-sec sec-type="etymology" id="SECID0EACOM"><title>Etymology.</title><p><italic>Wuyiana</italic> (Lat.): refers to the species being found in Wuyi County, Zhengjiang Prov., East China.</p><fig id="F8" position="float" orientation="portrait"><object-id xmlns:xlink="http://www.w3.org/1999/xlink" content-type="doi" xlink:type="simple">10.3897/imafungus.16.161336.figure8</object-id><object-id xmlns:xlink="http://www.w3.org/1999/xlink" content-type="arpha" xlink:type="simple">957D0EA8-F8FB-5E68-B44F-5C07D25D20D3</object-id><label>Figure 8.</label><caption><p>Basidiomata of <italic><tp:taxon-name><tp:taxon-name-part taxon-name-part-type="genus" reg="Ceriporia">Ceriporia</tp:taxon-name-part> <tp:taxon-name-part taxon-name-part-type="species" reg="wuyiana">wuyiana</tp:taxon-name-part></tp:taxon-name></italic> (holotype, Dai 24998). Scale bar: 1 cm.</p></caption><graphic xmlns:xlink="http://www.w3.org/1999/xlink" xlink:href="imafungus-16-e161336-g008.jpg" position="float" orientation="portrait" xlink:type="simple" id="oo_1437909.jpg"><uri content-type="original_file" xlink:type="simple">https://binary.pensoft.net/fig/1437909</uri></graphic></fig></tp:treatment-sec><tp:treatment-sec sec-type="diagnosis" id="SECID0EFDOM"><title>Diagnosis.</title><p>Differs from other <italic><tp:taxon-name><tp:taxon-name-part taxon-name-part-type="genus" reg="Ceriporia">Ceriporia</tp:taxon-name-part></tp:taxon-name></italic> species by resupinate basidiomata with a white to cream pore surface when fresh, clay pink to pale lavender when dry, round to angular pores of 5–6 per mm, subicular hyphae relatively wider than tramal hyphae, allantoid to lunate basidiospores measuring 4.3–5 × 1.7–2 µm.</p><fig id="F9" position="float" orientation="portrait"><object-id xmlns:xlink="http://www.w3.org/1999/xlink" content-type="doi" xlink:type="simple">10.3897/imafungus.16.161336.figure9</object-id><object-id xmlns:xlink="http://www.w3.org/1999/xlink" content-type="arpha" xlink:type="simple">F39B733E-C65A-5105-9287-9ADC8B373826</object-id><label>Figure 9.</label><caption><p>Microscopic structures of <italic><tp:taxon-name><tp:taxon-name-part taxon-name-part-type="genus" reg="Ceriporia">Ceriporia</tp:taxon-name-part> <tp:taxon-name-part taxon-name-part-type="species" reg="wuyiana">wuyiana</tp:taxon-name-part></tp:taxon-name></italic> (drawn from the holotype, Dai 24998). a basidiospores b basidia and basidioles c hyphae from subiculum d hyphae from trama. Scale bars: 5 µm (a); 10 µm (b–d).</p></caption><graphic xmlns:xlink="http://www.w3.org/1999/xlink" xlink:href="imafungus-16-e161336-g009.jpg" position="float" orientation="portrait" xlink:type="simple" id="oo_1437910.jpg"><uri content-type="original_file" xlink:type="simple">https://binary.pensoft.net/fig/1437910</uri></graphic></fig></tp:treatment-sec><tp:treatment-sec sec-type="material" id="SECID0EKEOM"><title>Type.</title><p>CHINA • Zhejiang Province, Wuyi County, Guodong Forest Park, on rotten angiosperm wood, 19 June 2023, Dai 24998 (BJFC042551, holotype).</p></tp:treatment-sec><tp:treatment-sec sec-type="description" id="SECID0EPEOM"><title>Description.</title><p>Basidiomata annual, resupinate, soft, without odor or taste when fresh, soft when dry, up to 6 cm long, 2.5 cm wide, and 0.2 mm thick at the center. Pore surface white to cream when fresh, becoming clay pink to pale lavender upon drying; sterile margin indistinct to almost lacking; pores round to angular, 5–6 per mm; dissepiments thin, lacerate. Subiculum very thin to almost absent. Tubes concolorous with pore surface, soft when dry, up to 0.2 mm long. Hyphal system monomitic; generative hyphae simple septate, hyaline, <abbrev xmlns:xlink="http://www.w3.org/1999/xlink" xlink:title="Melzer’s reagent" id="ABBRID0EVEOM" xlink:type="simple">IKI</abbrev>−, <abbrev xmlns:xlink="http://www.w3.org/1999/xlink" xlink:title="Cotton Blue" id="ABBRID0EZEOM" xlink:type="simple">CB</abbrev>+; tissues becoming orange-brown in <abbrev xmlns:xlink="http://www.w3.org/1999/xlink" xlink:title="5% potassium hydroxide" id="ABBRID0E4EOM" xlink:type="simple">KOH</abbrev>. Subicular hyphae thin- to slightly thick-walled with a wide lumen, abundantly covered with small, rhombic, hyaline crystals and oily substances, sometimes encrusted with fine crystals, frequently branched at more or less a right angle, straight, slightly interwoven, 4–5 µm in diam. Tramal hyphae thin-walled with a wide lumen, abundantly covered with rhombic or irregular pale orange crystals and oily substances, sometimes encrusted with fine crystals, frequently branched, straight to slightly flexuous, subparallel along the tubes, agglutinated, 3–4 µm in diam. Cystidia and cystidioles absent. Basidia barrel-shaped to somewhat pyriform, with four sterigmata and a simple basal septum, 9–12.5 × 4–5 µm; basidioles of similar shape to basidia, but smaller. Basidiospores allantoid to lunate, hyaline, thin-walled, smooth, <abbrev xmlns:xlink="http://www.w3.org/1999/xlink" xlink:title="Melzer’s reagent" id="ABBRID0EBFOM" xlink:type="simple">IKI</abbrev>−, <abbrev xmlns:xlink="http://www.w3.org/1999/xlink" xlink:title="Cotton Blue" id="ABBRID0EFFOM" xlink:type="simple">CB</abbrev>−, (4.1–)4.3–5 × (1.5–)1.7–2 µm, L = 4.58 µm, W = 1.83 µm, Q = 2.51 (n = 30/1).</p></tp:treatment-sec><tp:treatment-sec sec-type="notes" id="SECID0EJFOM"><title>Notes.</title><p><italic><tp:taxon-name><tp:taxon-name-part taxon-name-part-type="genus" reg="Ceriporia">Ceriporia</tp:taxon-name-part> <tp:taxon-name-part taxon-name-part-type="species" reg="wuyiana">wuyiana</tp:taxon-name-part></tp:taxon-name></italic> is similar and related to <italic><tp:taxon-name><tp:taxon-name-part taxon-name-part-type="genus" reg="Ceriporia">C.</tp:taxon-name-part> <tp:taxon-name-part taxon-name-part-type="species" reg="punicans">punicans</tp:taxon-name-part></tp:taxon-name></italic> Vlasák &amp; Spirin by subicular hyphae relatively wider than tramal hyphae and almost the same size as basidiospores (4.1–5.3 × 1.7–2.1 µm vs. 4.3–5 × 1.7–2 µm, <xref ref-type="bibr" rid="B120">Spirin et al. 2016</xref>). However, the latter has a white or pale pink pore surface when fresh, orange to pinkish orange when dry, and entire dissepiments (<xref ref-type="bibr" rid="B120">Spirin et al. 2016</xref>).</p></tp:treatment-sec><ref-list><ref id="B120"><mixed-citation xmlns:xlink="http://www.w3.org/1999/xlink" xlink:type="simple"><person-group><name name-style="western"><surname>Spirin</surname><given-names>V</given-names></name><name name-style="western"><surname>Vlasák</surname><given-names>J</given-names></name><etal/></person-group> (<year>2016</year>) <article-title>Studies in the <italic><tp:taxon-name><tp:taxon-name-part taxon-name-part-type="genus">Ceriporia</tp:taxon-name-part> <tp:taxon-name-part taxon-name-part-type="species">purpurea</tp:taxon-name-part></tp:taxon-name></italic> group (<italic><tp:taxon-name><tp:taxon-name-part taxon-name-part-type="order">Polyporales</tp:taxon-name-part></tp:taxon-name></italic>, <italic><tp:taxon-name><tp:taxon-name-part taxon-name-part-type="phylum">Basidiomycota</tp:taxon-name-part></tp:taxon-name></italic>), with notes on similar <italic><tp:taxon-name><tp:taxon-name-part taxon-name-part-type="genus">Ceriporia</tp:taxon-name-part></tp:taxon-name></italic> species.</article-title><source>Mycologie</source><volume>37</volume>: <fpage>421</fpage>–<lpage>435</lpage>. <ext-link xlink:href="10.7872/crym/v37.iss4.2016.421" ext-link-type="doi" xlink:type="simple">https://doi.org/10.7872/crym/v37.iss4.2016.421</ext-link></mixed-citation></ref></ref-list></tp:taxon-treatment>
