# Supplementary material for: ﻿Studies in phylogeny and divergence times of Irpicaceae and Meripilaceae (Polyporales, Basidiomycota), with an emphasis on Ceriporia and Meripilus including ten new species
Source: IMA Fungus. 2025 Oct 15;16:e161336. doi: 10.3897/imafungus.16.161336 (PMC12547424; doi:10.3897/imafungus.16.161336)
Supplement: XML Treatment for Meruliopsis rhizomorpha [file imafungus.16.161336-treatment6.xml]

<!DOCTYPE tp:taxon-treatment
  PUBLIC "-//TaxonX//DTD Taxonomic Treatment Publishing DTD v0 20100105//EN" "tax-treatment-NSO.dtd">
<tp:taxon-treatment xmlns:tp="http://www.plazi.org/taxpub"><tp:treatment-meta><kwd-group><label>Taxon classification</label><kwd>
                <named-content content-type="kingdom">Animalia</named-content>
              </kwd><kwd>
                <named-content content-type="order">Polyporales</named-content>
              </kwd><kwd>
                <named-content content-type="family">Meripilaceae</named-content>
              </kwd></kwd-group><mixed-citation publication-type="journal"><person-group><name><surname>Wang</surname><given-names>Chao-Ge</given-names></name><name><surname>Wu</surname><given-names>Ying-Da</given-names></name><name><surname>Zhang</surname><given-names>Xin</given-names></name><name><surname>Dai</surname><given-names>Yu-Cheng</given-names></name><name><surname>Li</surname><given-names>Zhen-Hao</given-names></name><name><surname>Yuan</surname><given-names>Yuan</given-names></name></person-group><article-title>﻿Studies in phylogeny and divergence times of <italic><tp:taxon-name><tp:taxon-name-part taxon-name-part-type="family">Irpicaceae</tp:taxon-name-part></tp:taxon-name></italic> and <italic><tp:taxon-name><tp:taxon-name-part taxon-name-part-type="family">Meripilaceae</tp:taxon-name-part></tp:taxon-name></italic> (<italic><tp:taxon-name><tp:taxon-name-part taxon-name-part-type="order">Polyporales</tp:taxon-name-part></tp:taxon-name></italic>, <italic><tp:taxon-name><tp:taxon-name-part taxon-name-part-type="phylum">Basidiomycota</tp:taxon-name-part></tp:taxon-name></italic>), with an emphasis on <italic><tp:taxon-name><tp:taxon-name-part taxon-name-part-type="genus" reg="Ceriporia">Ceriporia</tp:taxon-name-part></tp:taxon-name></italic> and <italic><tp:taxon-name><tp:taxon-name-part taxon-name-part-type="genus" reg="Meripilus">Meripilus</tp:taxon-name-part></tp:taxon-name></italic> including ten new species</article-title><source>IMA Fungus</source><day>15</day><month>10</month><year>2025</year><volume>16</volume><pub-id pub-id-type="doi">10.3897/imafungus.16.161336</pub-id></mixed-citation></tp:treatment-meta><tp:nomenclature><label>﻿</label><tp:taxon-name><object-id xmlns:xlink="http://www.w3.org/1999/xlink" content-type="arpha" xlink:type="simple">9D57F82E-FF1C-5BAE-AFD6-C31C7A93981A</object-id>
              <tp:taxon-name-part taxon-name-part-type="genus" reg="Meruliopsis">Meruliopsis</tp:taxon-name-part>
              <tp:taxon-name-part taxon-name-part-type="species" reg="rhizomorpha">rhizomorpha</tp:taxon-name-part>
              <object-id xmlns:xlink="http://www.w3.org/1999/xlink" content-type="mycobank" xlink:type="simple">856729</object-id>
            </tp:taxon-name><tp:taxon-authority>Y.C. Dai, Chao G. Wang &amp; Yuan Yuan</tp:taxon-authority><tp:taxon-status xmlns:xlink="http://www.w3.org/1999/xlink" xlink:type="simple">sp. nov.</tp:taxon-status><xref ref-type="fig" rid="F10">Figs 10</xref><xref ref-type="fig" rid="F11">, 11</xref></tp:nomenclature><tp:treatment-sec sec-type="etymology" id="SECID0E1JOM"><title>Etymology.</title><p><italic>Rhizomorpha</italic> (Lat.): refers to the species having rose-colored rhizomorphs when fresh.</p><fig id="F10" position="float" orientation="portrait"><object-id xmlns:xlink="http://www.w3.org/1999/xlink" content-type="doi" xlink:type="simple">10.3897/imafungus.16.161336.figure10</object-id><object-id xmlns:xlink="http://www.w3.org/1999/xlink" content-type="arpha" xlink:type="simple">FBF6E6F6-C875-5587-A436-22F70DE4A507</object-id><label>Figure 10.</label><caption><p>Basidiomata of <italic><tp:taxon-name><tp:taxon-name-part taxon-name-part-type="genus" reg="Meruliopsis">Meruliopsis</tp:taxon-name-part> <tp:taxon-name-part taxon-name-part-type="species" reg="rhizomorpha">rhizomorpha</tp:taxon-name-part></tp:taxon-name></italic> (holotype, Dai 24733). Scale bar: 1 cm.</p></caption><graphic xmlns:xlink="http://www.w3.org/1999/xlink" xlink:href="imafungus-16-e161336-g010.jpg" position="float" orientation="portrait" xlink:type="simple" id="oo_1437911.jpg"><uri content-type="original_file" xlink:type="simple">https://binary.pensoft.net/fig/1437911</uri></graphic></fig></tp:treatment-sec><tp:treatment-sec sec-type="diagnosis" id="SECID0E6KOM"><title>Diagnosis.</title><p>Differs from other <italic><tp:taxon-name><tp:taxon-name-part taxon-name-part-type="genus" reg="Meruliopsis">Meruliopsis</tp:taxon-name-part></tp:taxon-name></italic> species by resupinate basidiomata with a white pore surface when fresh, rose-colored rhizomorphs, round to angular pores of 2–4 per mm, subicular hyphae distinctly wider than tramal hyphae, smooth hymenial cystidia, ellipsoid to broadly ellipsoid basidiospores measuring 3.8–4.2 × 2.3–2.7 µm.</p><fig id="F11" position="float" orientation="portrait"><object-id xmlns:xlink="http://www.w3.org/1999/xlink" content-type="doi" xlink:type="simple">10.3897/imafungus.16.161336.figure11</object-id><object-id xmlns:xlink="http://www.w3.org/1999/xlink" content-type="arpha" xlink:type="simple">787677D3-3006-5613-A0E9-D54696232D72</object-id><label>Figure 11.</label><caption><p>Microscopic structures of <italic><tp:taxon-name><tp:taxon-name-part taxon-name-part-type="genus" reg="Meruliopsis">Meruliopsis</tp:taxon-name-part> <tp:taxon-name-part taxon-name-part-type="species" reg="rhizomorpha">rhizomorpha</tp:taxon-name-part></tp:taxon-name></italic> (drawn from the holotype, Dai 24733). a basidiospores b basidia and basidioles c hymenial cystidia d hyphae from subiculum e hyphae from trama. Scale bars: 5 µm (a); 10 µm (b–e).</p></caption><graphic xmlns:xlink="http://www.w3.org/1999/xlink" xlink:href="imafungus-16-e161336-g011.jpg" position="float" orientation="portrait" xlink:type="simple" id="oo_1437912.jpg"><uri content-type="original_file" xlink:type="simple">https://binary.pensoft.net/fig/1437912</uri></graphic></fig></tp:treatment-sec><tp:treatment-sec sec-type="material" id="SECID0EEMOM"><title>Type.</title><p>CHINA • Hunan Province, Changsha, Yuelushan Forest Park, on fallen angiosperm branch, 18 April 2023, Dai 24733 (BJFC042287, holotype).</p></tp:treatment-sec><tp:treatment-sec sec-type="description" id="SECID0EJMOM"><title>Description.</title><p>Basidiomata annual, resupinate, soft, without odor or taste when fresh, soft when dry, up to 15 cm long, 6 cm wide, and 0.2 mm thick at the center. Pore surface white when fresh, becoming white to cream upon drying; sterile margin white when fresh and dry, up to 2 mm wide, and with rose-colored rhizomorphs when fresh; pores round to angular, 2–4 per mm; dissepiments thin to slightly thick, entire to slightly lacerate. Subiculum white, soft when dry, up to 0.1 mm thick. Tubes concolorous with pore surface, soft when dry, up to 0.1 mm long. Hyphal system monomitic; generative hyphae simple septate, hyaline, <abbrev xmlns:xlink="http://www.w3.org/1999/xlink" xlink:title="Melzer’s reagent" id="ABBRID0EPMOM" xlink:type="simple">IKI</abbrev>−, weakly <abbrev xmlns:xlink="http://www.w3.org/1999/xlink" xlink:title="Cotton Blue" id="ABBRID0ETMOM" xlink:type="simple">CB</abbrev>+; tissues unchanged in <abbrev xmlns:xlink="http://www.w3.org/1999/xlink" xlink:title="5% potassium hydroxide" id="ABBRID0EXMOM" xlink:type="simple">KOH</abbrev>. Subicular hyphae slightly thick-walled with a wide lumen, sometimes encrusted with fine crystals, frequently branched at more or less a right angle, straight to more or less flexuous, interwoven, 4–7 µm in diam. Tramal hyphae thin-walled with a wide lumen, frequently branched, straight to slightly flexuous, subparallel along the tubes, agglutinated, 2.5–3 µm in diam. Hymenial cystidia present, clavate, thin-walled, smooth, 30–46 × 5–5.5 µm; cystidioles absent. Basidia mostly clavate, sometimes constricted at middle, with four sterigmata and a simple basal septum, 16–27 × 5–6 µm; basidioles of similar shape to basidia, but smaller. Large stellate crystal agglomerations present among the tube trama. Basidiospores ellipsoid to broadly ellipsoid, hyaline, thin-walled, smooth, <abbrev xmlns:xlink="http://www.w3.org/1999/xlink" xlink:title="Melzer’s reagent" id="ABBRID0E2MOM" xlink:type="simple">IKI</abbrev>−, <abbrev xmlns:xlink="http://www.w3.org/1999/xlink" xlink:title="Cotton Blue" id="ABBRID0E6MOM" xlink:type="simple">CB</abbrev>−, (3.6–)3.8–4.2(–4.6) × (2–)2.3–2.7(–2.9) µm, L = 3.95 µm, W = 2.53 µm, Q = 1.55–1.59 (n = 90/3).</p></tp:treatment-sec><tp:treatment-sec sec-type="material" id="SECID0EDNOM"><title>Additional specimens examined.</title><p>CHINA • Guizhou Province, Guiyang, Qianlingshan Park, fallen branch of <italic><tp:taxon-name><tp:taxon-name-part taxon-name-part-type="genus" reg="Pinus">Pinus</tp:taxon-name-part> <tp:taxon-name-part taxon-name-part-type="species" reg="massoniana">massoniana</tp:taxon-name-part></tp:taxon-name></italic>, 21 August 2023, Dai 25816 (BJFC043365), Dai 25742 (BJFC043291).</p></tp:treatment-sec><tp:treatment-sec sec-type="notes" id="SECID0EUNOM"><title>Notes.</title><p><italic><tp:taxon-name><tp:taxon-name-part taxon-name-part-type="genus" reg="Meruliopsis">Meruliopsis</tp:taxon-name-part> <tp:taxon-name-part taxon-name-part-type="species" reg="rhizomorpha">rhizomorpha</tp:taxon-name-part></tp:taxon-name></italic> is similar and closely related to <italic><tp:taxon-name><tp:taxon-name-part taxon-name-part-type="genus" reg="Meripilus">M.</tp:taxon-name-part> <tp:taxon-name-part taxon-name-part-type="species" reg="leptocystidiata">leptocystidiata</tp:taxon-name-part></tp:taxon-name></italic> C.C. Chen &amp; Sheng H. Wu by the white to cream pore surface, encrusted subicular hyphae, and smooth hymenial cystidia. However, the latter has smaller pores (4–5 per mm vs. 2–4 per mm, <xref ref-type="bibr" rid="B19">Chen et al. 2020</xref>) and narrower basidiospores (3–4 × 1.5–2 µm vs. 3.8–4.2 × 2.3–2.7 µm, <xref ref-type="bibr" rid="B19">Chen et al. 2020</xref>).</p><p><italic><tp:taxon-name><tp:taxon-name-part taxon-name-part-type="genus" reg="Meruliopsis">Meruliopsis</tp:taxon-name-part> <tp:taxon-name-part taxon-name-part-type="species" reg="faginea">faginea</tp:taxon-name-part></tp:taxon-name></italic> Volobuev &amp; Ismailov also has almost the same size pores as <italic><tp:taxon-name><tp:taxon-name-part taxon-name-part-type="genus" reg="Meruliopsis">M.</tp:taxon-name-part> <tp:taxon-name-part taxon-name-part-type="species" reg="rhizomorpha">rhizomorpha</tp:taxon-name-part></tp:taxon-name></italic> (3–4 per mm in <italic><tp:taxon-name><tp:taxon-name-part taxon-name-part-type="genus" reg="Meruliopsis">M.</tp:taxon-name-part> <tp:taxon-name-part taxon-name-part-type="species" reg="faginea">faginea</tp:taxon-name-part></tp:taxon-name></italic>, 2–4 per mm in <italic><tp:taxon-name><tp:taxon-name-part taxon-name-part-type="genus" reg="Meruliopsis">M.</tp:taxon-name-part> <tp:taxon-name-part taxon-name-part-type="species" reg="rhizomorpha">rhizomorpha</tp:taxon-name-part></tp:taxon-name></italic>, Crous et al. 2021) and long hymenial cystidia, but it differs from <italic><tp:taxon-name><tp:taxon-name-part taxon-name-part-type="genus" reg="Meruliopsis">M.</tp:taxon-name-part> <tp:taxon-name-part taxon-name-part-type="species" reg="rhizomorpha">rhizomorpha</tp:taxon-name-part></tp:taxon-name></italic> by lacking rhizomorphs, having a pale grayish brown pore surface with light pinkish brown tints when fresh, a cottony to fimbriate sterile margin, and slimmer suballantoid to ellipsoid basidiospores (4–4.9 × 2–2.3 µm vs. 3.8–4.2 × 2.3–2.7 µm, Crous et al. 2021).</p><p>In <xref ref-type="bibr" rid="B140">Wang et al. (2023)</xref>, the sequences of three species, <italic><tp:taxon-name><tp:taxon-name-part taxon-name-part-type="genus" reg="Meripilus">M.</tp:taxon-name-part> <tp:taxon-name-part taxon-name-part-type="species" reg="ambigua">ambigua</tp:taxon-name-part></tp:taxon-name></italic> (Berk.) Ginns, <italic><tp:taxon-name><tp:taxon-name-part taxon-name-part-type="genus" reg="Meripilus">M.</tp:taxon-name-part> <tp:taxon-name-part taxon-name-part-type="species" reg="bella">bella</tp:taxon-name-part></tp:taxon-name></italic> (Berk. &amp; <tp:taxon-name><tp:taxon-name-part taxon-name-part-type="genus" reg="Meripilus">M.</tp:taxon-name-part></tp:taxon-name>A. Curtis) Ginns, and <italic><tp:taxon-name><tp:taxon-name-part taxon-name-part-type="genus" reg="Meripilus">M.</tp:taxon-name-part> <tp:taxon-name-part taxon-name-part-type="species" reg="miniata">miniata</tp:taxon-name-part></tp:taxon-name></italic> (Wakef.) Ginns are unavailable. However, <italic><tp:taxon-name><tp:taxon-name-part taxon-name-part-type="genus" reg="Meripilus">M.</tp:taxon-name-part> <tp:taxon-name-part taxon-name-part-type="species" reg="ambigua">ambigua</tp:taxon-name-part></tp:taxon-name></italic> has effused-reflexed basidiomata and a dark purple to violet-brown pore surface (<xref ref-type="bibr" rid="B43">Ginns 1976</xref>), which differs from <italic><tp:taxon-name><tp:taxon-name-part taxon-name-part-type="genus" reg="Meruliopsis">M.</tp:taxon-name-part> <tp:taxon-name-part taxon-name-part-type="species" reg="rhizomorpha">rhizomorpha</tp:taxon-name-part></tp:taxon-name></italic>. Though <italic><tp:taxon-name><tp:taxon-name-part taxon-name-part-type="genus" reg="Meripilus">M.</tp:taxon-name-part> <tp:taxon-name-part taxon-name-part-type="species" reg="bella">bella</tp:taxon-name-part></tp:taxon-name></italic> and <italic><tp:taxon-name><tp:taxon-name-part taxon-name-part-type="genus" reg="Meripilus">M.</tp:taxon-name-part> <tp:taxon-name-part taxon-name-part-type="species" reg="miniata">miniata</tp:taxon-name-part></tp:taxon-name></italic> both have resupinate basidiomata and almost the same pore sizes (2–4 per mm in <italic><tp:taxon-name><tp:taxon-name-part taxon-name-part-type="genus" reg="Meripilus">M.</tp:taxon-name-part> <tp:taxon-name-part taxon-name-part-type="species" reg="bella">bella</tp:taxon-name-part></tp:taxon-name></italic>, 2–3 per mm in <italic><tp:taxon-name><tp:taxon-name-part taxon-name-part-type="genus" reg="Meripilus">M.</tp:taxon-name-part> <tp:taxon-name-part taxon-name-part-type="species" reg="miniata">miniata</tp:taxon-name-part></tp:taxon-name></italic>, <xref ref-type="bibr" rid="B42">Ginns 1971</xref>; <xref ref-type="bibr" rid="B43">Ginns 1976</xref>), the rose-colored rhizomorphs are absent.</p></tp:treatment-sec><ref-list><ref id="B19"><mixed-citation xmlns:xlink="http://www.w3.org/1999/xlink" xlink:type="simple"><person-group><name name-style="western"><surname>Chen</surname><given-names>CC</given-names></name><name name-style="western"><surname>Chen</surname><given-names>CY</given-names></name><etal/></person-group> (<year>2020</year>) <article-title>Phylogeny and taxonomy of <italic><tp:taxon-name><tp:taxon-name-part taxon-name-part-type="genus">Ceriporia</tp:taxon-name-part></tp:taxon-name></italic> and other related taxa and description of three new species.</article-title><source>Mycologia</source><volume>112</volume>: <fpage>64</fpage>–<lpage>82</lpage>. <ext-link xlink:href="10.1080/00275514.2019.1664097" ext-link-type="doi" xlink:type="simple">https://doi.org/10.1080/00275514.2019.1664097</ext-link></mixed-citation></ref><ref id="B140"><mixed-citation xmlns:xlink="http://www.w3.org/1999/xlink" xlink:type="simple"><person-group><name name-style="western"><surname>Wang</surname><given-names>CG</given-names></name><name name-style="western"><surname>Zhao</surname><given-names>H</given-names></name><etal/></person-group> (<year>2023</year>) <article-title>A multi‑gene phylogeny clarifies species diversity, taxonomy, and divergence times of <italic><tp:taxon-name><tp:taxon-name-part taxon-name-part-type="genus">Ceriporia</tp:taxon-name-part></tp:taxon-name></italic> and other related genera in <tp:taxon-name><tp:taxon-name-part taxon-name-part-type="family">Irpicaceae</tp:taxon-name-part></tp:taxon-name> (<italic><tp:taxon-name><tp:taxon-name-part taxon-name-part-type="order">Polyporales</tp:taxon-name-part></tp:taxon-name></italic>, <italic><tp:taxon-name><tp:taxon-name-part taxon-name-part-type="phylum">Basidiomycota</tp:taxon-name-part></tp:taxon-name></italic>).</article-title><source>Mycosphere</source><volume>14</volume>: <fpage>1665</fpage>–<lpage>1729</lpage>. <ext-link xlink:href="10.5943/mycosphere/14/1/19" ext-link-type="doi" xlink:type="simple">https://doi.org/10.5943/mycosphere/14/1/19</ext-link></mixed-citation></ref><ref id="B43"><mixed-citation xmlns:xlink="http://www.w3.org/1999/xlink" xlink:type="simple"><person-group><name name-style="western"><surname>Ginns</surname><given-names>JH</given-names></name></person-group> (<year>1976</year>) <article-title><italic><tp:taxon-name><tp:taxon-name-part taxon-name-part-type="genus">Merulius</tp:taxon-name-part></tp:taxon-name></italic>: s. s. and s. l., taxonomic disposition and identification of species.</article-title><source>Canadian Journal of Botany</source><volume>54</volume>: <fpage>100</fpage>–<lpage>167</lpage>.</mixed-citation></ref><ref id="B42"><mixed-citation xmlns:xlink="http://www.w3.org/1999/xlink" xlink:type="simple"><person-group><name name-style="western"><surname>Ginns</surname><given-names>JH</given-names></name></person-group> (<year>1971</year>) <article-title>The genus <italic><tp:taxon-name><tp:taxon-name-part taxon-name-part-type="genus">Merulius</tp:taxon-name-part></tp:taxon-name></italic> 4. Species proposed by Berkeley and Curtis, and By Berkeley and Broome.</article-title><source>Mycologia</source><volume>63</volume>: <fpage>219</fpage>–<lpage>236</lpage>. <ext-link xlink:href="10.1080/00275514.1971.12019105" ext-link-type="doi" xlink:type="simple">https://doi.org/10.1080/00275514.1971.12019105</ext-link></mixed-citation></ref></ref-list></tp:taxon-treatment>
