# Supplementary material for: ﻿Studies in phylogeny and divergence times of Irpicaceae and Meripilaceae (Polyporales, Basidiomycota), with an emphasis on Ceriporia and Meripilus including ten new species
Source: IMA Fungus. 2025 Oct 15;16:e161336. doi: 10.3897/imafungus.16.161336 (PMC12547424; doi:10.3897/imafungus.16.161336)
Supplement: XML Treatment for Meripilus albomarginatus [file imafungus.16.161336-treatment8.xml]

<!DOCTYPE tp:taxon-treatment
  PUBLIC "-//TaxonX//DTD Taxonomic Treatment Publishing DTD v0 20100105//EN" "tax-treatment-NSO.dtd">
<tp:taxon-treatment xmlns:tp="http://www.plazi.org/taxpub"><tp:treatment-meta><kwd-group><label>Taxon classification</label><kwd>
                <named-content content-type="kingdom">Animalia</named-content>
              </kwd><kwd>
                <named-content content-type="order">Polyporales</named-content>
              </kwd><kwd>
                <named-content content-type="family">Meripilaceae</named-content>
              </kwd></kwd-group><mixed-citation publication-type="journal"><person-group><name><surname>Wang</surname><given-names>Chao-Ge</given-names></name><name><surname>Wu</surname><given-names>Ying-Da</given-names></name><name><surname>Zhang</surname><given-names>Xin</given-names></name><name><surname>Dai</surname><given-names>Yu-Cheng</given-names></name><name><surname>Li</surname><given-names>Zhen-Hao</given-names></name><name><surname>Yuan</surname><given-names>Yuan</given-names></name></person-group><article-title>﻿Studies in phylogeny and divergence times of <italic><tp:taxon-name><tp:taxon-name-part taxon-name-part-type="family">Irpicaceae</tp:taxon-name-part></tp:taxon-name></italic> and <italic><tp:taxon-name><tp:taxon-name-part taxon-name-part-type="family">Meripilaceae</tp:taxon-name-part></tp:taxon-name></italic> (<italic><tp:taxon-name><tp:taxon-name-part taxon-name-part-type="order">Polyporales</tp:taxon-name-part></tp:taxon-name></italic>, <italic><tp:taxon-name><tp:taxon-name-part taxon-name-part-type="phylum">Basidiomycota</tp:taxon-name-part></tp:taxon-name></italic>), with an emphasis on <italic><tp:taxon-name><tp:taxon-name-part taxon-name-part-type="genus" reg="Ceriporia">Ceriporia</tp:taxon-name-part></tp:taxon-name></italic> and <italic><tp:taxon-name><tp:taxon-name-part taxon-name-part-type="genus" reg="Meripilus">Meripilus</tp:taxon-name-part></tp:taxon-name></italic> including ten new species</article-title><source>IMA Fungus</source><day>15</day><month>10</month><year>2025</year><volume>16</volume><pub-id pub-id-type="doi">10.3897/imafungus.16.161336</pub-id></mixed-citation></tp:treatment-meta><tp:nomenclature><label>﻿</label><tp:taxon-name><object-id xmlns:xlink="http://www.w3.org/1999/xlink" content-type="arpha" xlink:type="simple">2ABBF704-1396-5AD3-A10A-DF89F3435A5E</object-id>
              <tp:taxon-name-part taxon-name-part-type="genus" reg="Meripilus">Meripilus</tp:taxon-name-part>
              <tp:taxon-name-part taxon-name-part-type="species" reg="albomarginatus">albomarginatus</tp:taxon-name-part>
              <object-id xmlns:xlink="http://www.w3.org/1999/xlink" content-type="mycobank" xlink:type="simple">856730</object-id>
            </tp:taxon-name><tp:taxon-authority>Y.C. Dai, Xin Zhang, Chao G. Wang &amp; Yuan Yuan</tp:taxon-authority><tp:taxon-status xmlns:xlink="http://www.w3.org/1999/xlink" xlink:type="simple">sp. nov.</tp:taxon-status><xref ref-type="fig" rid="F12">Figs 12</xref><xref ref-type="fig" rid="F13">, 13</xref></tp:nomenclature><tp:treatment-sec sec-type="etymology" id="SECID0E2XOM"><title>Etymology.</title><p><italic>Albomarginatus</italic> (Lat.): refers to the species having a white pileal margin when fresh.</p><fig id="F12" position="float" orientation="portrait"><object-id xmlns:xlink="http://www.w3.org/1999/xlink" content-type="doi" xlink:type="simple">10.3897/imafungus.16.161336.figure12</object-id><object-id xmlns:xlink="http://www.w3.org/1999/xlink" content-type="arpha" xlink:type="simple">46036A81-51D6-5A43-8332-612E76B9CC6C</object-id><label>Figure 12.</label><caption><p>Basidiomata of <italic><tp:taxon-name><tp:taxon-name-part taxon-name-part-type="genus" reg="Meripilus">Meripilus</tp:taxon-name-part> <tp:taxon-name-part taxon-name-part-type="species" reg="albomarginatus">albomarginatus</tp:taxon-name-part></tp:taxon-name></italic> (holotype, Dai 19796). Scale bar: 1 cm.</p></caption><graphic xmlns:xlink="http://www.w3.org/1999/xlink" xlink:href="imafungus-16-e161336-g012.jpg" position="float" orientation="portrait" xlink:type="simple" id="oo_1437913.jpg"><uri content-type="original_file" xlink:type="simple">https://binary.pensoft.net/fig/1437913</uri></graphic></fig></tp:treatment-sec><tp:treatment-sec sec-type="diagnosis" id="SECID0EAZOM"><title>Diagnosis.</title><p>Differs from other <italic><tp:taxon-name><tp:taxon-name-part taxon-name-part-type="genus" reg="Meripilus">Meripilus</tp:taxon-name-part></tp:taxon-name></italic> species by effused-reflexed to pileate basidiomata with buff yellow to cinnamon buff and concentrically zonate-sulcate pileal surface when dry, thick-walled and apically encrusted hyphoid cystidia, subglobose basidiospores measuring 5.2–6.2 × 4.6–5.7 µm.</p><fig id="F13" position="float" orientation="portrait"><object-id xmlns:xlink="http://www.w3.org/1999/xlink" content-type="doi" xlink:type="simple">10.3897/imafungus.16.161336.figure13</object-id><object-id xmlns:xlink="http://www.w3.org/1999/xlink" content-type="arpha" xlink:type="simple">D26220DE-7A05-5263-A09C-3DECD54A444F</object-id><label>Figure 13.</label><caption><p>Microscopic structures of <italic><tp:taxon-name><tp:taxon-name-part taxon-name-part-type="genus" reg="Meripilus">Meripilus</tp:taxon-name-part> <tp:taxon-name-part taxon-name-part-type="species" reg="albomarginatus">albomarginatus</tp:taxon-name-part></tp:taxon-name></italic> (drawn from the holotype, Dai 19796). a basidiospores b basidia and basidioles c cystidioles d hyphoid cystidia e hyphae from context f hyphae from trama. Scale bars: 5 µm (a); 10 µm (b–f).</p></caption><graphic xmlns:xlink="http://www.w3.org/1999/xlink" xlink:href="imafungus-16-e161336-g013.jpg" position="float" orientation="portrait" xlink:type="simple" id="oo_1437914.jpg"><uri content-type="original_file" xlink:type="simple">https://binary.pensoft.net/fig/1437914</uri></graphic></fig></tp:treatment-sec><tp:treatment-sec sec-type="material" id="SECID0EF1OM"><title>Type.</title><p>CHINA • Yunnan Province, Honghe, Pingbian County, Daweishan National Forest Park, on fallen angiosperm trunk, 26 June 2019, Dai 19796 (BJFC031471, holotype).</p></tp:treatment-sec><tp:treatment-sec sec-type="description" id="SECID0EK1OM"><title>Description.</title><p>Basidiomata annual, effused-reflexed to pileate, imbricate, soft corky, and without odor or taste when fresh, becoming hard corky upon drying, up to 3 cm long and 2.5 cm wide when resupinate; pileus flabelliform, projecting up to 2 cm, 3.5 cm wide, and 1.6 mm thick at the base. Pileal surface orange-yellow to yellow-brown when fresh, becoming buff yellow to cinnamon buff, velutinate, concentrically zonate, and radially sulcate upon drying; margin sharp, thinning out, white when fresh, buff yellow and slightly curved when dry. Pore surface cream to pinkish buff when fresh, unchanged after bruising, clay buff to grayish brown when dry; sterile margin distinct, thinning out, white when fresh, cream to buff when dry; pores angular, 7–8 per mm; dissepiments thin, entire to slightly lacerate. Subiculum buff yellow, soft corky, up to 0.6 mm thick. Tubes concolorous with pore surface, corky when dry, up to 1 mm long. Hyphal system monomitic; generative hyphae simple septate, hyaline, smooth, <abbrev xmlns:xlink="http://www.w3.org/1999/xlink" xlink:title="Melzer’s reagent" id="ABBRID0EQ1OM" xlink:type="simple">IKI</abbrev>−, <abbrev xmlns:xlink="http://www.w3.org/1999/xlink" xlink:title="Cotton Blue" id="ABBRID0EU1OM" xlink:type="simple">CB</abbrev>+; tissues unchanged in <abbrev xmlns:xlink="http://www.w3.org/1999/xlink" xlink:title="5% potassium hydroxide" id="ABBRID0EY1OM" xlink:type="simple">KOH</abbrev>. Contextual hyphae distinctly thick-walled to almost solid, unbranched, straight, loosely interwoven, 5–9 µm in diam. Tramal hyphae distinctly thick-walled with a median lumen, unbranched, slightly flexuous, subparallel along the tubes, agglutinated, 4–8 µm in diam. Hyphoid cystidia present, arising from tramal hyphae and completely embedded in trama, not projecting from the hymenium and sometimes projecting from the dissepiment edge, thick-walled with swollen tips, apically encrusted, 9–12 µm in diam. at the apex. Hymenial cystidia absent; cystidioles fusoid to mamillate, thin-walled, smooth, 14–17 × 6–6.5 µm; basidia barrel-shaped to somewhat pyriform, with four sterigmata and a simple basal septum, 17–20 × 8–9 µm; basidioles of similar shape to basidia, but smaller. Basidiospores subglobose, hyaline, thin-walled, smooth, with one medium or small guttule, <abbrev xmlns:xlink="http://www.w3.org/1999/xlink" xlink:title="Melzer’s reagent" id="ABBRID0E31OM" xlink:type="simple">IKI</abbrev>−, <abbrev xmlns:xlink="http://www.w3.org/1999/xlink" xlink:title="Cotton Blue" id="ABBRID0EA2OM" xlink:type="simple">CB</abbrev>−, (5–)5.2–6.2(–6.5) × (4.5–)4.6–5.7(–6) µm, L = 5.79 µm, W = 5.19 µm, Q = 1.11–1.12 (n = 60/2).</p></tp:treatment-sec><tp:treatment-sec sec-type="material" id="SECID0EE2OM"><title>Additional specimens examined.</title><p>CHINA • Guangdong Province, Guangzhou, Tianluhu Forest Park, on root of dead bamboo, 20 April 2023, Dai 24711 (BJFC042265). • Yunnan Province, Yuxi, Shimenxia Forest Park, on dead bamboo, 29 June 2023, Dai 25241 (BJFC042792).</p></tp:treatment-sec><tp:treatment-sec sec-type="notes" id="SECID0EJ2OM"><title>Notes.</title><p><italic><tp:taxon-name><tp:taxon-name-part taxon-name-part-type="genus" reg="Meripilus">Meripilus</tp:taxon-name-part> <tp:taxon-name-part taxon-name-part-type="species" reg="albomarginatus">albomarginatus</tp:taxon-name-part></tp:taxon-name></italic> is similar to <italic><tp:taxon-name><tp:taxon-name-part taxon-name-part-type="genus" reg="Meripilus">M.</tp:taxon-name-part> <tp:taxon-name-part taxon-name-part-type="species" reg="lineatus">lineatus</tp:taxon-name-part></tp:taxon-name></italic> (Pers.) Westph. &amp; Rajchenb. and <italic><tp:taxon-name><tp:taxon-name-part taxon-name-part-type="genus" reg="Meripilus">M.</tp:taxon-name-part> <tp:taxon-name-part taxon-name-part-type="species" reg="sublineatus">sublineatus</tp:taxon-name-part></tp:taxon-name></italic> (Y.C. Dai, Yuan Yuan &amp; Chao G. Wang) Westph. &amp; Rajchenb. in morphology by having effused-reflexed to pileate basidiomata with concentrically zonate-sulcate pileal surface, clay buff to gray-brown pore surface when dry, thick-walled and apically encrusted hyphoid cystidia and almost the same size as basidiospores (5–6 µm in <italic><tp:taxon-name><tp:taxon-name-part taxon-name-part-type="genus" reg="Meripilus">M.</tp:taxon-name-part> <tp:taxon-name-part taxon-name-part-type="species" reg="lineatus">lineatus</tp:taxon-name-part></tp:taxon-name></italic>; 4.8–5.6 × 4.5–5.2 µm in <italic><tp:taxon-name><tp:taxon-name-part taxon-name-part-type="genus" reg="Meripilus">M.</tp:taxon-name-part> <tp:taxon-name-part taxon-name-part-type="species" reg="sublineatus">sublineatus</tp:taxon-name-part></tp:taxon-name></italic>; 5.2–6.2 × 4.6–5.7 µm in <italic><tp:taxon-name><tp:taxon-name-part taxon-name-part-type="genus" reg="Meripilus">M.</tp:taxon-name-part> <tp:taxon-name-part taxon-name-part-type="species" reg="albomarginatus">albomarginatus</tp:taxon-name-part></tp:taxon-name></italic>, <xref ref-type="bibr" rid="B108">Ryvarden and Gilbertson 1994</xref>; <xref ref-type="bibr" rid="B138">Wang et al. 2024</xref>). However, <italic><tp:taxon-name><tp:taxon-name-part taxon-name-part-type="genus" reg="Meripilus">M.</tp:taxon-name-part> <tp:taxon-name-part taxon-name-part-type="species" reg="lineatus">lineatus</tp:taxon-name-part></tp:taxon-name></italic> has a pinkish-buff to reddish-brown pileal surface and a bright orange-red pore surface when fresh (<xref ref-type="bibr" rid="B110">Ryvarden and Johansen 1980</xref>), and <italic><tp:taxon-name><tp:taxon-name-part taxon-name-part-type="genus" reg="Meripilus">M.</tp:taxon-name-part> <tp:taxon-name-part taxon-name-part-type="species" reg="sublineatus">sublineatus</tp:taxon-name-part></tp:taxon-name></italic> has a normally azonate pileal surface and ventricose thin-walled hymenial cystidia bearing fine crystals (<xref ref-type="bibr" rid="B138">Wang et al. 2024</xref>).</p><p><italic><tp:taxon-name><tp:taxon-name-part taxon-name-part-type="genus" reg="Meripilus">Meripilus</tp:taxon-name-part> <tp:taxon-name-part taxon-name-part-type="species" reg="albomarginatus">albomarginatus</tp:taxon-name-part></tp:taxon-name></italic> forms an independent lineage in the <italic><tp:taxon-name><tp:taxon-name-part taxon-name-part-type="genus" reg="Meripilus">Meripilus</tp:taxon-name-part></tp:taxon-name></italic> clade (Fig. <xref ref-type="fig" rid="F2">2</xref>) and groups with <italic><tp:taxon-name><tp:taxon-name-part taxon-name-part-type="genus" reg="Meripilus">M.</tp:taxon-name-part> <tp:taxon-name-part taxon-name-part-type="species" reg="lineatus">lineatus</tp:taxon-name-part></tp:taxon-name></italic> and <italic><tp:taxon-name><tp:taxon-name-part taxon-name-part-type="genus" reg="Meripilus">M.</tp:taxon-name-part> <tp:taxon-name-part taxon-name-part-type="species" reg="sublineatus">sublineatus</tp:taxon-name-part></tp:taxon-name></italic> in a joint subclade (Fig. <xref ref-type="fig" rid="F2">2</xref>). However, there are 20 base pair differences in <abbrev xmlns:xlink="http://www.w3.org/1999/xlink" xlink:title="internal transcribed spacer" id="ABBRID0EJAPM" xlink:type="simple">ITS</abbrev> sequences between <italic><tp:taxon-name><tp:taxon-name-part taxon-name-part-type="genus" reg="Meripilus">Meripilus</tp:taxon-name-part> <tp:taxon-name-part taxon-name-part-type="species" reg="albomarginatus">albomarginatus</tp:taxon-name-part></tp:taxon-name></italic> and <italic><tp:taxon-name><tp:taxon-name-part taxon-name-part-type="genus" reg="Meripilus">M.</tp:taxon-name-part> <tp:taxon-name-part taxon-name-part-type="species" reg="lineatus">lineatus</tp:taxon-name-part></tp:taxon-name></italic>, which account for a 3% nucleotide difference in the <abbrev xmlns:xlink="http://www.w3.org/1999/xlink" xlink:title="internal transcribed spacer" id="ABBRID0EDBPM" xlink:type="simple">ITS</abbrev> regions.</p><p>Four recorded synonyms of <italic><tp:taxon-name><tp:taxon-name-part taxon-name-part-type="genus" reg="Meripilus">Meripilus</tp:taxon-name-part> <tp:taxon-name-part taxon-name-part-type="species" reg="lineatus">lineatus</tp:taxon-name-part></tp:taxon-name></italic> (<italic><tp:taxon-name><tp:taxon-name-part taxon-name-part-type="genus" reg="Physisporinus">Physisporinus</tp:taxon-name-part> <tp:taxon-name-part taxon-name-part-type="species" reg="lineatus">lineatus</tp:taxon-name-part></tp:taxon-name></italic>), viz. <italic><tp:taxon-name><tp:taxon-name-part taxon-name-part-type="genus" reg="Polyporus">Polyporus</tp:taxon-name-part> <tp:taxon-name-part taxon-name-part-type="species" reg="zonalis">zonalis</tp:taxon-name-part></tp:taxon-name></italic> Berk. (Sri Lanka), <italic><tp:taxon-name><tp:taxon-name-part taxon-name-part-type="genus" reg="Polyporus">P.</tp:taxon-name-part> <tp:taxon-name-part taxon-name-part-type="species" reg="pusiolus">pusiolus</tp:taxon-name-part></tp:taxon-name></italic> Ces. (Malaysia), <italic><tp:taxon-name><tp:taxon-name-part taxon-name-part-type="genus" reg="Polyporus">P.</tp:taxon-name-part> <tp:taxon-name-part taxon-name-part-type="species" reg="punctatus">punctatus</tp:taxon-name-part></tp:taxon-name></italic> Jungh. (Indonesia), and <italic><tp:taxon-name><tp:taxon-name-part taxon-name-part-type="genus" reg="Polyporus">P.</tp:taxon-name-part> <tp:taxon-name-part taxon-name-part-type="species" reg="epilinteus">epilinteus</tp:taxon-name-part></tp:taxon-name></italic> Berk. &amp; Broome (Sri Lanka), were originally described from Asia. <italic><tp:taxon-name><tp:taxon-name-part taxon-name-part-type="genus" reg="Polyporus">Polyporus</tp:taxon-name-part> <tp:taxon-name-part taxon-name-part-type="species" reg="zonalis">zonalis</tp:taxon-name-part></tp:taxon-name></italic> has a pinkish-buff to reddish-brown upper surface, concolorous margin, and white to dingy livid gray pore surface (<xref ref-type="bibr" rid="B90">Pegler and Waterston 1968</xref>); <italic><tp:taxon-name><tp:taxon-name-part taxon-name-part-type="genus" reg="Polyporus">P.</tp:taxon-name-part> <tp:taxon-name-part taxon-name-part-type="species" reg="punctatus">punctatus</tp:taxon-name-part></tp:taxon-name></italic> has a cloudy-dirty and pale red pore surface and very small pores (<xref ref-type="bibr" rid="B56">Junghuhn 1838</xref>); and <italic><tp:taxon-name><tp:taxon-name-part taxon-name-part-type="genus" reg="Polyporus">P.</tp:taxon-name-part> <tp:taxon-name-part taxon-name-part-type="species" reg="pusiolus">pusiolus</tp:taxon-name-part></tp:taxon-name></italic> and <italic><tp:taxon-name><tp:taxon-name-part taxon-name-part-type="genus" reg="Polyporus">P.</tp:taxon-name-part> <tp:taxon-name-part taxon-name-part-type="species" reg="epilinteus">epilinteus</tp:taxon-name-part></tp:taxon-name></italic> have resupinate basidiomata (<xref ref-type="bibr" rid="B4">Berkeley and Broome 1873</xref>; <xref ref-type="bibr" rid="B18">Cesati 1879</xref>). The above four species are different from <italic><tp:taxon-name><tp:taxon-name-part taxon-name-part-type="genus" reg="Meripilus">Meripilus</tp:taxon-name-part> <tp:taxon-name-part taxon-name-part-type="species" reg="lineatus">lineatus</tp:taxon-name-part></tp:taxon-name></italic>, <italic><tp:taxon-name><tp:taxon-name-part taxon-name-part-type="genus" reg="Meripilus">M.</tp:taxon-name-part> <tp:taxon-name-part taxon-name-part-type="species" reg="sublineatus">sublineatus</tp:taxon-name-part></tp:taxon-name></italic> and <italic><tp:taxon-name><tp:taxon-name-part taxon-name-part-type="genus" reg="Meripilus">M.</tp:taxon-name-part> <tp:taxon-name-part taxon-name-part-type="species" reg="albomarginatus">albomarginatus</tp:taxon-name-part></tp:taxon-name></italic> in morphology.</p></tp:treatment-sec><tp:treatment-sec><!--Section generated to contain objects referenced in tp:taxon-treatment.--><fig id="F2" position="float" orientation="portrait"><object-id xmlns:xlink="http://www.w3.org/1999/xlink" content-type="doi" xlink:type="simple">10.3897/imafungus.16.161336.figure2</object-id><object-id xmlns:xlink="http://www.w3.org/1999/xlink" content-type="arpha" xlink:type="simple">4B4AEC2B-9BAA-5FA1-8546-7CFBA5677496</object-id><label>Figure 2.</label><caption><p><abbrev xmlns:xlink="http://www.w3.org/1999/xlink" xlink:title="Maximum likelihood" id="ABBRID0ELMMM" xlink:type="simple">ML</abbrev> analysis of <italic><tp:taxon-name><tp:taxon-name-part taxon-name-part-type="family">Meripilaceae</tp:taxon-name-part></tp:taxon-name></italic> based on the dataset of <abbrev xmlns:xlink="http://www.w3.org/1999/xlink" xlink:title="internal transcribed spacer" id="ABBRID0EVMMM" xlink:type="simple">ITS</abbrev>+<abbrev xmlns:xlink="http://www.w3.org/1999/xlink" xlink:title="large subunit nuclear ribosomal RNA gene" id="ABBRID0EZMMM" xlink:type="simple">nLSU</abbrev>+TEF1+RPB2+<abbrev xmlns:xlink="http://www.w3.org/1999/xlink" xlink:title="small subunit nuclear ribosomal RNA gene" id="ABBRID0E4MMM" xlink:type="simple">nSSU</abbrev>. <abbrev xmlns:xlink="http://www.w3.org/1999/xlink" xlink:title="Maximum likelihood" id="ABBRID0EBNMM" xlink:type="simple">ML</abbrev> bootstrap values higher than 50% and Bayesian posterior probability values more than 0.90 are shown. New taxa are in bold.</p></caption><graphic xmlns:xlink="http://www.w3.org/1999/xlink" xlink:href="imafungus-16-e161336-g002.jpg" position="float" orientation="portrait" xlink:type="simple" id="oo_1437903.jpg"><uri content-type="original_file" xlink:type="simple">https://binary.pensoft.net/fig/1437903</uri></graphic></fig></tp:treatment-sec><ref-list><ref id="B108"><mixed-citation xmlns:xlink="http://www.w3.org/1999/xlink" xlink:type="simple"><person-group><name name-style="western"><surname>Ryvarden</surname><given-names>L</given-names></name><name name-style="western"><surname>Gilbertson</surname><given-names>RL</given-names></name></person-group> (<year>1994</year>) <article-title>European polypores. Part 2.</article-title><source>Synopsis Fungorum</source><volume>7</volume>: <fpage>394</fpage>–<lpage>743</lpage>.</mixed-citation></ref><ref id="B138"><mixed-citation xmlns:xlink="http://www.w3.org/1999/xlink" xlink:type="simple"><person-group><name name-style="western"><surname>Wang</surname><given-names>CG</given-names></name><name name-style="western"><surname>Dai</surname><given-names>YC</given-names></name><etal/></person-group> (<year>2024</year>) Multi-gene phylogeny and taxonomy of <italic><tp:taxon-name><tp:taxon-name-part taxon-name-part-type="genus">Meripilus</tp:taxon-name-part></tp:taxon-name></italic> (<italic><tp:taxon-name><tp:taxon-name-part taxon-name-part-type="order">Polyporales</tp:taxon-name-part></tp:taxon-name></italic>, <italic><tp:taxon-name><tp:taxon-name-part taxon-name-part-type="phylum">Basidiomycota</tp:taxon-name-part></tp:taxon-name></italic>). Mycosphere 15: 1455–1521, <ext-link xlink:href="10.5943/mycosphere/15/1/12" ext-link-type="doi" xlink:type="simple">https://doi.org/10.5943/mycosphere/15/1/12</ext-link></mixed-citation></ref><ref id="B110"><mixed-citation xmlns:xlink="http://www.w3.org/1999/xlink" xlink:type="simple"><person-group><name name-style="western"><surname>Ryvarden</surname><given-names>L</given-names></name><name name-style="western"><surname>Johansen</surname><given-names>I</given-names></name></person-group> (<year>1980</year>) <source>A preliminary polypore flora of East Africa.</source><publisher-name>Oslo</publisher-name>, <publisher-loc>Norway: Fungiflora</publisher-loc>, <size units="page">636 pp</size>.</mixed-citation></ref><ref id="B90"><mixed-citation xmlns:xlink="http://www.w3.org/1999/xlink" xlink:type="simple"><person-group><name name-style="western"><surname>Pegler</surname><given-names>DN</given-names></name><name name-style="western"><surname>Waterston</surname><given-names>JM</given-names></name></person-group> (<year>1968</year>) <italic><tp:taxon-name><tp:taxon-name-part taxon-name-part-type="genus">Rigidoporus</tp:taxon-name-part> <tp:taxon-name-part taxon-name-part-type="species">zonalis</tp:taxon-name-part></tp:taxon-name></italic>. CMI Descriptions of Pathogenic <tp:taxon-name><tp:taxon-name-part taxon-name-part-type="kingdom">Fungi</tp:taxon-name-part></tp:taxon-name> and <tp:taxon-name><tp:taxon-name-part taxon-name-part-type="division">Bacteria</tp:taxon-name-part></tp:taxon-name>, 200 pp.</mixed-citation></ref><ref id="B56"><mixed-citation xmlns:xlink="http://www.w3.org/1999/xlink" xlink:type="simple"><person-group><name name-style="western"><surname>Junghuhn</surname><given-names>FW</given-names></name></person-group> (<year>1838</year>) Praemissa in floram cryptogamicam Javae insulae. Batavia, 1–86.</mixed-citation></ref><ref id="B4"><mixed-citation xmlns:xlink="http://www.w3.org/1999/xlink" xlink:type="simple"><person-group><name name-style="western"><surname>Berkeley</surname><given-names>MJ</given-names></name><name name-style="western"><surname>Broome</surname><given-names>CE</given-names></name></person-group> (<year>1873</year>) <article-title>Enumeration of the fungi of Ceylon. Part 2.</article-title><source>Journal of the Linnean Society Botany</source><volume>14</volume>: <fpage>29</fpage>–<lpage>140</lpage>. <ext-link xlink:href="10.1111/j.1095-8339.1873.tb00301.x" ext-link-type="doi" xlink:type="simple">https://doi.org/10.1111/j.1095-8339.1873.tb00301.x</ext-link></mixed-citation></ref><ref id="B18"><mixed-citation xmlns:xlink="http://www.w3.org/1999/xlink" xlink:type="simple"><person-group><name name-style="western"><surname>Cesati</surname><given-names>V</given-names></name></person-group> (<year>1879</year>) <article-title>Mycetum in itinere Borneensi lectorum a Cl. Od. Beccari.</article-title><source>Atti dell´Accademia di Scienze Fisiche e Matematiche Napoli</source><volume>8</volume>: <fpage>1</fpage>–<lpage>28</lpage>.</mixed-citation></ref></ref-list></tp:taxon-treatment>
