# Supplementary material for: ﻿Studies in phylogeny and divergence times of Irpicaceae and Meripilaceae (Polyporales, Basidiomycota), with an emphasis on Ceriporia and Meripilus including ten new species
Source: IMA Fungus. 2025 Oct 15;16:e161336. doi: 10.3897/imafungus.16.161336 (PMC12547424; doi:10.3897/imafungus.16.161336)
Supplement: XML Treatment for Meripilus crystallinus [file imafungus.16.161336-treatment9.xml]

<!DOCTYPE tp:taxon-treatment
  PUBLIC "-//TaxonX//DTD Taxonomic Treatment Publishing DTD v0 20100105//EN" "tax-treatment-NSO.dtd">
<tp:taxon-treatment xmlns:tp="http://www.plazi.org/taxpub"><tp:treatment-meta><kwd-group><label>Taxon classification</label><kwd>
                <named-content content-type="kingdom">Animalia</named-content>
              </kwd><kwd>
                <named-content content-type="order">Polyporales</named-content>
              </kwd><kwd>
                <named-content content-type="family">Meripilaceae</named-content>
              </kwd></kwd-group><mixed-citation publication-type="journal"><person-group><name><surname>Wang</surname><given-names>Chao-Ge</given-names></name><name><surname>Wu</surname><given-names>Ying-Da</given-names></name><name><surname>Zhang</surname><given-names>Xin</given-names></name><name><surname>Dai</surname><given-names>Yu-Cheng</given-names></name><name><surname>Li</surname><given-names>Zhen-Hao</given-names></name><name><surname>Yuan</surname><given-names>Yuan</given-names></name></person-group><article-title>﻿Studies in phylogeny and divergence times of <italic><tp:taxon-name><tp:taxon-name-part taxon-name-part-type="family">Irpicaceae</tp:taxon-name-part></tp:taxon-name></italic> and <italic><tp:taxon-name><tp:taxon-name-part taxon-name-part-type="family">Meripilaceae</tp:taxon-name-part></tp:taxon-name></italic> (<italic><tp:taxon-name><tp:taxon-name-part taxon-name-part-type="order">Polyporales</tp:taxon-name-part></tp:taxon-name></italic>, <italic><tp:taxon-name><tp:taxon-name-part taxon-name-part-type="phylum">Basidiomycota</tp:taxon-name-part></tp:taxon-name></italic>), with an emphasis on <italic><tp:taxon-name><tp:taxon-name-part taxon-name-part-type="genus" reg="Ceriporia">Ceriporia</tp:taxon-name-part></tp:taxon-name></italic> and <italic><tp:taxon-name><tp:taxon-name-part taxon-name-part-type="genus" reg="Meripilus">Meripilus</tp:taxon-name-part></tp:taxon-name></italic> including ten new species</article-title><source>IMA Fungus</source><day>15</day><month>10</month><year>2025</year><volume>16</volume><pub-id pub-id-type="doi">10.3897/imafungus.16.161336</pub-id></mixed-citation></tp:treatment-meta><tp:nomenclature><label>﻿</label><tp:taxon-name><object-id xmlns:xlink="http://www.w3.org/1999/xlink" content-type="arpha" xlink:type="simple">3A6D2884-43E4-5DAC-A470-4106864D4D58</object-id>
              <tp:taxon-name-part taxon-name-part-type="genus" reg="Meripilus">Meripilus</tp:taxon-name-part>
              <tp:taxon-name-part taxon-name-part-type="species" reg="crystallinus">crystallinus</tp:taxon-name-part>
              <object-id xmlns:xlink="http://www.w3.org/1999/xlink" content-type="mycobank" xlink:type="simple">856731</object-id>
            </tp:taxon-name><tp:taxon-authority>Y.C. Dai, Chao G. Wang &amp; Yuan Yuan, sp. nov .</tp:taxon-authority><xref ref-type="fig" rid="F14">Figs 14</xref><xref ref-type="fig" rid="F15">, 15</xref></tp:nomenclature><tp:treatment-sec sec-type="etymology" id="SECID0EZHPM"><title>Etymology.</title><p><italic>Crystallinus</italic> (Lat.): refers to the species having hyphoid cystidia with crystals.</p><fig id="F14" position="float" orientation="portrait"><object-id xmlns:xlink="http://www.w3.org/1999/xlink" content-type="doi" xlink:type="simple">10.3897/imafungus.16.161336.figure14</object-id><object-id xmlns:xlink="http://www.w3.org/1999/xlink" content-type="arpha" xlink:type="simple">98E9D695-2530-59A6-BE85-EBBC7221A392</object-id><label>Figure 14.</label><caption><p>Basidiomata of <italic><tp:taxon-name><tp:taxon-name-part taxon-name-part-type="genus" reg="Meripilus">Meripilus</tp:taxon-name-part> <tp:taxon-name-part taxon-name-part-type="species" reg="crystallinus">crystallinus</tp:taxon-name-part></tp:taxon-name></italic> (holotype, Cui 10491). Scale bar: 1 cm.</p></caption><graphic xmlns:xlink="http://www.w3.org/1999/xlink" xlink:href="imafungus-16-e161336-g014.jpg" position="float" orientation="portrait" xlink:type="simple" id="oo_1437915.jpg"><uri content-type="original_file" xlink:type="simple">https://binary.pensoft.net/fig/1437915</uri></graphic></fig></tp:treatment-sec><tp:treatment-sec sec-type="diagnosis" id="SECID0E5IPM"><title>Diagnosis.</title><p>Differs from other <italic><tp:taxon-name><tp:taxon-name-part taxon-name-part-type="genus" reg="Meripilus">Meripilus</tp:taxon-name-part></tp:taxon-name></italic> species by resupinate basidiomata with buff yellow, salmon to clay pink pore surface when dry, angular pores of 6–8 per mm, thin-walled and apically encrusted hyphae at the dissepiment edge, broadly ellipsoid to ovoid and slightly thick-walled basidiospores measuring 4.3–5 × 4–4.5 µm.</p><fig id="F15" position="float" orientation="portrait"><object-id xmlns:xlink="http://www.w3.org/1999/xlink" content-type="doi" xlink:type="simple">10.3897/imafungus.16.161336.figure15</object-id><object-id xmlns:xlink="http://www.w3.org/1999/xlink" content-type="arpha" xlink:type="simple">C71F8FFA-1EAC-5E4B-B9E7-9B470151F0BC</object-id><label>Figure 15.</label><caption><p>Microscopic structures of <italic><tp:taxon-name><tp:taxon-name-part taxon-name-part-type="genus" reg="Meripilus">Meripilus</tp:taxon-name-part> <tp:taxon-name-part taxon-name-part-type="species" reg="crystallinus">crystallinus</tp:taxon-name-part></tp:taxon-name></italic> (drawn from the holotype, Cui 10491). a basidiospores b basidia and basidioles c cystidioles d hyphoid cystidia-like hyphae at the dissepiment edge e hyphae from subiculum f hyphae from trama. Scale bars: 5 µm (a); 10 µm (b–f).</p></caption><graphic xmlns:xlink="http://www.w3.org/1999/xlink" xlink:href="imafungus-16-e161336-g015.jpg" position="float" orientation="portrait" xlink:type="simple" id="oo_1437916.jpg"><uri content-type="original_file" xlink:type="simple">https://binary.pensoft.net/fig/1437916</uri></graphic></fig></tp:treatment-sec><tp:treatment-sec sec-type="material" id="SECID0EDKPM"><title>Type.</title><p>CHINA • Yunnan Province, Weixi County, Laojunshan Nature Reserve, on fallen trunk of <italic><tp:taxon-name><tp:taxon-name-part taxon-name-part-type="genus" reg="Picea">Picea</tp:taxon-name-part></tp:taxon-name></italic>, 22 September 2011, Cui 10491 (BJFC011386, holotype).</p></tp:treatment-sec><tp:treatment-sec sec-type="description" id="SECID0EQKPM"><title>Description.</title><p>Basidiomata annual, resupinate, soft to ceraceous, and without odor or taste when fresh, becoming brittle upon drying, up to 10 cm long, 6 cm wide, and 3.2 mm thick at the center. Pore surface buff yellow, salmon to clay pink when dry; sterile margin almost absent; pores angular, 6–8 per mm; dissepiments thin, entire to slightly lacerate. Subiculum very thin to almost absent, up to 0.2 mm thick. Tubes concolorous with pore surface, brittle when dry, up to 3 mm long. Hyphal system monomitic; generative hyphae simple septate, hyaline to yellowish brown, smooth, <abbrev xmlns:xlink="http://www.w3.org/1999/xlink" xlink:title="Melzer’s reagent" id="ABBRID0EWKPM" xlink:type="simple">IKI</abbrev>−, <abbrev xmlns:xlink="http://www.w3.org/1999/xlink" xlink:title="Cotton Blue" id="ABBRID0E1KPM" xlink:type="simple">CB</abbrev>+; tissues unchanged in <abbrev xmlns:xlink="http://www.w3.org/1999/xlink" xlink:title="5% potassium hydroxide" id="ABBRID0E5KPM" xlink:type="simple">KOH</abbrev>. Subicular hyphae slightly thick-walled with a wide lumen, unbranched, moderately simple septate, slightly flexuous, loosely interwoven, agglutinated, 4–7 µm in diam. Tramal hyphae slightly thick- to thick-walled with a wide lumen, occasionally branched, frequently simple septate, slightly flexuous, subparallel along the tubes, agglutinated, 3–5 µm in diam.; some thin-walled hyphae at the dissepiment edge bearing crystals at the tips and resembling hyphoid cystidia. Hymenial cystidia absent; cystidioles fusoid, thin-walled, smooth, 12–18 × 4–5 µm; basidia barrel-shaped, with four sterigmata and a simple basal septum, 11–12 × 5.5–6 µm; basidioles of similar shape to basidia, but smaller. Basidiospores broadly ellipsoid to ovoid, hyaline, slightly thick-walled, smooth, sometimes with one medium guttule, <abbrev xmlns:xlink="http://www.w3.org/1999/xlink" xlink:title="Melzer’s reagent" id="ABBRID0ECLPM" xlink:type="simple">IKI</abbrev>−, weakly <abbrev xmlns:xlink="http://www.w3.org/1999/xlink" xlink:title="Cotton Blue" id="ABBRID0EGLPM" xlink:type="simple">CB</abbrev>+, (4.2–)4.3–5 × 4–4.5 µm, L = 4.75 µm, W = 4.15 µm, Q = 1.13–1.15 (n = 60/2).</p></tp:treatment-sec><tp:treatment-sec sec-type="Additional specimen examined" id="SECID0EKLPM"><title>Additional specimen examined.</title><p>CHINA • Yunnan Province, Weixi County, Laojunshan Nature Reserve, on fallen trunk of <italic><tp:taxon-name><tp:taxon-name-part taxon-name-part-type="genus" reg="Picea">Picea</tp:taxon-name-part></tp:taxon-name></italic>, 22 September 2011, Cui 10475 (BJFC011370).</p></tp:treatment-sec><tp:treatment-sec sec-type="notes" id="SECID0EXLPM"><title>Notes.</title><p><italic><tp:taxon-name><tp:taxon-name-part taxon-name-part-type="genus" reg="Meripilus">Meripilus</tp:taxon-name-part> <tp:taxon-name-part taxon-name-part-type="species" reg="crystallinus">crystallinus</tp:taxon-name-part></tp:taxon-name></italic> is similar and related to <italic><tp:taxon-name><tp:taxon-name-part taxon-name-part-type="genus" reg="Meripilus">M.</tp:taxon-name-part> <tp:taxon-name-part taxon-name-part-type="species" reg="eminens">eminens</tp:taxon-name-part></tp:taxon-name></italic> (Y.C. Dai) Rajchenb. &amp; Westph. by having annual and resupinate basidiomata, the absence of a sterile margin, angular and almost the same size pores (7–8 per mm in <italic><tp:taxon-name><tp:taxon-name-part taxon-name-part-type="genus" reg="Meripilus">M.</tp:taxon-name-part> <tp:taxon-name-part taxon-name-part-type="species" reg="eminens">eminens</tp:taxon-name-part></tp:taxon-name></italic>; 6–8 per mm in <italic><tp:taxon-name><tp:taxon-name-part taxon-name-part-type="genus" reg="Meripilus">M.</tp:taxon-name-part> <tp:taxon-name-part taxon-name-part-type="species" reg="crystallinus">crystallinus</tp:taxon-name-part></tp:taxon-name></italic>, <xref ref-type="bibr" rid="B28">Dai 1998</xref>), and almost the same size as basidiospores (4.2–6 × 3.9–5.2 µm in <italic><tp:taxon-name><tp:taxon-name-part taxon-name-part-type="genus" reg="Meripilus">M.</tp:taxon-name-part> <tp:taxon-name-part taxon-name-part-type="species" reg="eminens">eminens</tp:taxon-name-part></tp:taxon-name></italic>; 4.3–5 × 4–4.5 µm in <italic><tp:taxon-name><tp:taxon-name-part taxon-name-part-type="genus" reg="Meripilus">M.</tp:taxon-name-part> <tp:taxon-name-part taxon-name-part-type="species" reg="crystallinus">crystallinus</tp:taxon-name-part></tp:taxon-name></italic>, <xref ref-type="bibr" rid="B28">Dai 1998</xref>). However, <italic><tp:taxon-name><tp:taxon-name-part taxon-name-part-type="genus" reg="Meripilus">M.</tp:taxon-name-part> <tp:taxon-name-part taxon-name-part-type="species" reg="eminens">eminens</tp:taxon-name-part></tp:taxon-name></italic> has thin- to fairly thick-walled tramal hyphae, and thick-walled and apically encrusted hyphoid cystidia penetrating above the hymenial surface (<xref ref-type="bibr" rid="B28">Dai 1998</xref>). <italic><tp:taxon-name><tp:taxon-name-part taxon-name-part-type="genus" reg="Meripilus">Meripilus</tp:taxon-name-part> <tp:taxon-name-part taxon-name-part-type="species" reg="vitreus">vitreus</tp:taxon-name-part></tp:taxon-name></italic> (Pers.) Rajchenb. &amp; Westph. is phylogenetically related to <italic><tp:taxon-name><tp:taxon-name-part taxon-name-part-type="genus" reg="Meripilus">M.</tp:taxon-name-part> <tp:taxon-name-part taxon-name-part-type="species" reg="crystallinus">crystallinus</tp:taxon-name-part></tp:taxon-name></italic> (Fig. <xref ref-type="fig" rid="F4">4</xref>), but <italic><tp:taxon-name><tp:taxon-name-part taxon-name-part-type="genus" reg="Meripilus">M.</tp:taxon-name-part> <tp:taxon-name-part taxon-name-part-type="species" reg="vitreus">vitreus</tp:taxon-name-part></tp:taxon-name></italic> has thick-walled hyphoid cystidia with coarse crystals in most specimens, relatively bigger pores (5–6 per mm vs. 6–8 per mm), and thin-walled basidiospores (5–5.5 × 4–4.5 µm vs. 4.3–5 × 4–4.5 µm, <xref ref-type="bibr" rid="B138">Wang et al. 2024</xref>). In addition, there are 20 base pair differences in <abbrev xmlns:xlink="http://www.w3.org/1999/xlink" xlink:title="internal transcribed spacer" id="ABBRID0E6PPM" xlink:type="simple">ITS</abbrev> sequences between these two species, which accounts for a 3% nucleotide difference in the <abbrev xmlns:xlink="http://www.w3.org/1999/xlink" xlink:title="internal transcribed spacer" id="ABBRID0EDQPM" xlink:type="simple">ITS</abbrev> regions.</p><p><italic><tp:taxon-name><tp:taxon-name-part taxon-name-part-type="genus" reg="Meripilus">Meripilus</tp:taxon-name-part> <tp:taxon-name-part taxon-name-part-type="species" reg="crystallinus">crystallinus</tp:taxon-name-part></tp:taxon-name></italic> and <italic><tp:taxon-name><tp:taxon-name-part taxon-name-part-type="genus" reg="Meripilus">M.</tp:taxon-name-part> <tp:taxon-name-part taxon-name-part-type="species" reg="stillicidiorum">stillicidiorum</tp:taxon-name-part></tp:taxon-name></italic> (Speg.) Rajchenb. &amp; Westph. share the pinkish buff, buff yellow, salmon to clay pink pore surface, the absence of sterile margin, and almost the same pore size (5–7 per mm in <italic><tp:taxon-name><tp:taxon-name-part taxon-name-part-type="genus" reg="Meripilus">M.</tp:taxon-name-part> <tp:taxon-name-part taxon-name-part-type="species" reg="stillicidiorum">stillicidiorum</tp:taxon-name-part></tp:taxon-name></italic>; 6–8 per mm in <italic><tp:taxon-name><tp:taxon-name-part taxon-name-part-type="genus" reg="Meripilus">M.</tp:taxon-name-part> <tp:taxon-name-part taxon-name-part-type="species" reg="crystallinus">crystallinus</tp:taxon-name-part></tp:taxon-name></italic>, <xref ref-type="bibr" rid="B138">Wang et al. 2024</xref>). However, <italic><tp:taxon-name><tp:taxon-name-part taxon-name-part-type="genus" reg="Meripilus">M.</tp:taxon-name-part> <tp:taxon-name-part taxon-name-part-type="species" reg="stillicidiorum">stillicidiorum</tp:taxon-name-part></tp:taxon-name></italic> lacks any kind of cystidia, relatively larger basidiospores (5–5.7 × 4–4.8 µm vs. 4.3–5 × 4–4.5 µm, <xref ref-type="bibr" rid="B138">Wang et al. 2024</xref>), and so far, is only known from the type locality in Australia. <italic><tp:taxon-name><tp:taxon-name-part taxon-name-part-type="genus" reg="Meripilus">Meripilus</tp:taxon-name-part> <tp:taxon-name-part taxon-name-part-type="species" reg="revolubilis">revolubilis</tp:taxon-name-part></tp:taxon-name></italic> Westph. &amp; R.<tp:taxon-name><tp:taxon-name-part taxon-name-part-type="genus" reg="Meripilus">M.</tp:taxon-name-part></tp:taxon-name> Silveira and <italic><tp:taxon-name><tp:taxon-name-part taxon-name-part-type="genus" reg="Meripilus">M.</tp:taxon-name-part> <tp:taxon-name-part taxon-name-part-type="species" reg="robledoi">robledoi</tp:taxon-name-part></tp:taxon-name></italic> Rajchenb. &amp; Westph. were described with the resupinate basidiomata, white, cream to isabelline pore surface, thick-walled encrusted cystidia, which are similar to <italic><tp:taxon-name><tp:taxon-name-part taxon-name-part-type="genus" reg="Meripilus">M.</tp:taxon-name-part> <tp:taxon-name-part taxon-name-part-type="species" reg="crystallinus">crystallinus</tp:taxon-name-part></tp:taxon-name></italic> (<xref ref-type="bibr" rid="B142">Westphalen et al. 2025</xref>). Phylogenetically, <italic><tp:taxon-name><tp:taxon-name-part taxon-name-part-type="genus" reg="Meripilus">Meripilus</tp:taxon-name-part> <tp:taxon-name-part taxon-name-part-type="species" reg="crystallinus">crystallinus</tp:taxon-name-part></tp:taxon-name></italic>, <italic><tp:taxon-name><tp:taxon-name-part taxon-name-part-type="genus" reg="Meripilus">M.</tp:taxon-name-part> <tp:taxon-name-part taxon-name-part-type="species" reg="eminens">eminens</tp:taxon-name-part></tp:taxon-name></italic>, <italic><tp:taxon-name><tp:taxon-name-part taxon-name-part-type="genus" reg="Meripilus">M.</tp:taxon-name-part> <tp:taxon-name-part taxon-name-part-type="species" reg="revolubilis">revolubilis</tp:taxon-name-part></tp:taxon-name></italic>, <italic><tp:taxon-name><tp:taxon-name-part taxon-name-part-type="genus" reg="Meripilus">M.</tp:taxon-name-part> <tp:taxon-name-part taxon-name-part-type="species" reg="robledoi">robledoi</tp:taxon-name-part></tp:taxon-name></italic>, and <italic><tp:taxon-name><tp:taxon-name-part taxon-name-part-type="genus" reg="Meripilus">M.</tp:taxon-name-part> <tp:taxon-name-part taxon-name-part-type="species" reg="vitreus">vitreus</tp:taxon-name-part></tp:taxon-name></italic> form a distinct joint clade and share similar morphological characters.</p></tp:treatment-sec><tp:treatment-sec><!--Section generated to contain objects referenced in tp:taxon-treatment.--><fig id="F4" position="float" orientation="portrait"><object-id xmlns:xlink="http://www.w3.org/1999/xlink" content-type="doi" xlink:type="simple">10.3897/imafungus.16.161336.figure4</object-id><object-id xmlns:xlink="http://www.w3.org/1999/xlink" content-type="arpha" xlink:type="simple">1C687974-92BB-5048-8E55-A3E20EF3542C</object-id><label>Figure 4.</label><caption><p>Basidiomata of <italic><tp:taxon-name><tp:taxon-name-part taxon-name-part-type="genus" reg="Ceriporia">Ceriporia</tp:taxon-name-part> <tp:taxon-name-part taxon-name-part-type="species" reg="armeniaca">armeniaca</tp:taxon-name-part></tp:taxon-name></italic> (holotype, Dai 24678A). Scale bar: 1 cm.</p></caption><graphic xmlns:xlink="http://www.w3.org/1999/xlink" xlink:href="imafungus-16-e161336-g004.jpg" position="float" orientation="portrait" xlink:type="simple" id="oo_1437905.jpg"><uri content-type="original_file" xlink:type="simple">https://binary.pensoft.net/fig/1437905</uri></graphic></fig></tp:treatment-sec><ref-list><ref id="B28"><mixed-citation xmlns:xlink="http://www.w3.org/1999/xlink" xlink:type="simple"><person-group><name name-style="western"><surname>Dai</surname><given-names>YC</given-names></name></person-group> (<year>1998</year>) <article-title>Changbai wood-rotting fungi 9. Three new species and other species in <italic><tp:taxon-name><tp:taxon-name-part taxon-name-part-type="genus">Rigidoporus</tp:taxon-name-part></tp:taxon-name></italic>, <italic><tp:taxon-name><tp:taxon-name-part taxon-name-part-type="genus">Skeletocutis</tp:taxon-name-part></tp:taxon-name></italic> and <italic><tp:taxon-name><tp:taxon-name-part taxon-name-part-type="genus">Wolfiporia</tp:taxon-name-part></tp:taxon-name></italic> (<italic><tp:taxon-name><tp:taxon-name-part taxon-name-part-type="phylum">Basidiomycota</tp:taxon-name-part></tp:taxon-name></italic>, <italic><tp:taxon-name><tp:taxon-name-part taxon-name-part-type="order">Aphyllophorales</tp:taxon-name-part></tp:taxon-name></italic>).</article-title><source>Annales Botanici Fennici</source><volume>35</volume>: <fpage>143</fpage>–<lpage>154</lpage>.</mixed-citation></ref><ref id="B138"><mixed-citation xmlns:xlink="http://www.w3.org/1999/xlink" xlink:type="simple"><person-group><name name-style="western"><surname>Wang</surname><given-names>CG</given-names></name><name name-style="western"><surname>Dai</surname><given-names>YC</given-names></name><etal/></person-group> (<year>2024</year>) Multi-gene phylogeny and taxonomy of <italic><tp:taxon-name><tp:taxon-name-part taxon-name-part-type="genus">Meripilus</tp:taxon-name-part></tp:taxon-name></italic> (<italic><tp:taxon-name><tp:taxon-name-part taxon-name-part-type="order">Polyporales</tp:taxon-name-part></tp:taxon-name></italic>, <italic><tp:taxon-name><tp:taxon-name-part taxon-name-part-type="phylum">Basidiomycota</tp:taxon-name-part></tp:taxon-name></italic>). Mycosphere 15: 1455–1521, <ext-link xlink:href="10.5943/mycosphere/15/1/12" ext-link-type="doi" xlink:type="simple">https://doi.org/10.5943/mycosphere/15/1/12</ext-link></mixed-citation></ref><ref id="B142"><mixed-citation xmlns:xlink="http://www.w3.org/1999/xlink" xlink:type="simple"><person-group><name name-style="western"><surname>Westphalen</surname><given-names>MC</given-names></name><name name-style="western"><surname>Motato-Vásquez</surname><given-names>V</given-names></name><etal/></person-group> (<year>2025</year>) Phylogenetic and morphological studies of <italic><tp:taxon-name><tp:taxon-name-part taxon-name-part-type="family">Meripilaceae</tp:taxon-name-part></tp:taxon-name> (<tp:taxon-name><tp:taxon-name-part taxon-name-part-type="order">Polyporales</tp:taxon-name-part></tp:taxon-name>)</italic> from South America: a reevaluation of the genera <italic><tp:taxon-name><tp:taxon-name-part taxon-name-part-type="genus">Henningsia</tp:taxon-name-part></tp:taxon-name></italic>, <italic><tp:taxon-name><tp:taxon-name-part taxon-name-part-type="genus">Meripilus</tp:taxon-name-part></tp:taxon-name></italic>, and <italic><tp:taxon-name><tp:taxon-name-part taxon-name-part-type="genus">Physisporinus</tp:taxon-name-part></tp:taxon-name></italic>, Mycologia 117: 701–724. <ext-link xlink:href="10.1080/00275514.2025.2489908" ext-link-type="doi" xlink:type="simple">https://doi.org/10.1080/00275514.2025.2489908</ext-link></mixed-citation></ref></ref-list></tp:taxon-treatment>
