# Supplementary material for: ﻿Studies in phylogeny and divergence times of Irpicaceae and Meripilaceae (Polyporales, Basidiomycota), with an emphasis on Ceriporia and Meripilus including ten new species
Source: IMA Fungus. 2025 Oct 15;16:e161336. doi: 10.3897/imafungus.16.161336 (PMC12547424; doi:10.3897/imafungus.16.161336)
Supplement: XML Treatment for Meripilus emarginatus [file imafungus.16.161336-treatment10.xml]

<!DOCTYPE tp:taxon-treatment
  PUBLIC "-//TaxonX//DTD Taxonomic Treatment Publishing DTD v0 20100105//EN" "tax-treatment-NSO.dtd">
<tp:taxon-treatment xmlns:tp="http://www.plazi.org/taxpub"><tp:treatment-meta><kwd-group><label>Taxon classification</label><kwd>
                <named-content content-type="kingdom">Animalia</named-content>
              </kwd><kwd>
                <named-content content-type="order">Polyporales</named-content>
              </kwd><kwd>
                <named-content content-type="family">Meripilaceae</named-content>
              </kwd></kwd-group><mixed-citation publication-type="journal"><person-group><name><surname>Wang</surname><given-names>Chao-Ge</given-names></name><name><surname>Wu</surname><given-names>Ying-Da</given-names></name><name><surname>Zhang</surname><given-names>Xin</given-names></name><name><surname>Dai</surname><given-names>Yu-Cheng</given-names></name><name><surname>Li</surname><given-names>Zhen-Hao</given-names></name><name><surname>Yuan</surname><given-names>Yuan</given-names></name></person-group><article-title>﻿Studies in phylogeny and divergence times of <italic><tp:taxon-name><tp:taxon-name-part taxon-name-part-type="family">Irpicaceae</tp:taxon-name-part></tp:taxon-name></italic> and <italic><tp:taxon-name><tp:taxon-name-part taxon-name-part-type="family">Meripilaceae</tp:taxon-name-part></tp:taxon-name></italic> (<italic><tp:taxon-name><tp:taxon-name-part taxon-name-part-type="order">Polyporales</tp:taxon-name-part></tp:taxon-name></italic>, <italic><tp:taxon-name><tp:taxon-name-part taxon-name-part-type="phylum">Basidiomycota</tp:taxon-name-part></tp:taxon-name></italic>), with an emphasis on <italic><tp:taxon-name><tp:taxon-name-part taxon-name-part-type="genus" reg="Ceriporia">Ceriporia</tp:taxon-name-part></tp:taxon-name></italic> and <italic><tp:taxon-name><tp:taxon-name-part taxon-name-part-type="genus" reg="Meripilus">Meripilus</tp:taxon-name-part></tp:taxon-name></italic> including ten new species</article-title><source>IMA Fungus</source><day>15</day><month>10</month><year>2025</year><volume>16</volume><pub-id pub-id-type="doi">10.3897/imafungus.16.161336</pub-id></mixed-citation></tp:treatment-meta><tp:nomenclature><label>﻿</label><tp:taxon-name><object-id xmlns:xlink="http://www.w3.org/1999/xlink" content-type="arpha" xlink:type="simple">33FB8212-05B9-540E-8804-EA882774676E</object-id>
              <tp:taxon-name-part taxon-name-part-type="genus" reg="Meripilus">Meripilus</tp:taxon-name-part>
              <tp:taxon-name-part taxon-name-part-type="species" reg="emarginatus">emarginatus</tp:taxon-name-part>
              <object-id xmlns:xlink="http://www.w3.org/1999/xlink" content-type="mycobank" xlink:type="simple">856732</object-id>
            </tp:taxon-name><tp:taxon-authority>Y.C. Dai, Chao G. Wang &amp; Yuan Yuan</tp:taxon-authority><tp:taxon-status xmlns:xlink="http://www.w3.org/1999/xlink" xlink:type="simple">sp. nov.</tp:taxon-status><xref ref-type="fig" rid="F16">Figs 16</xref><xref ref-type="fig" rid="F17">, 17</xref></tp:nomenclature><tp:treatment-sec sec-type="etymology" id="SECID0E3WPM"><title>Etymology.</title><p><italic>Emarginatus</italic> (Lat.): refers to the basidiomata of species lacking a sterile margin.</p><fig id="F16" position="float" orientation="portrait"><object-id xmlns:xlink="http://www.w3.org/1999/xlink" content-type="doi" xlink:type="simple">10.3897/imafungus.16.161336.figure16</object-id><object-id xmlns:xlink="http://www.w3.org/1999/xlink" content-type="arpha" xlink:type="simple">122D31F9-EA86-52E7-BB15-48F3BC829CD7</object-id><label>Figure 16.</label><caption><p>Basidiomata of <italic><tp:taxon-name><tp:taxon-name-part taxon-name-part-type="genus" reg="Meripilus">Meripilus</tp:taxon-name-part> <tp:taxon-name-part taxon-name-part-type="species" reg="emarginatus">emarginatus</tp:taxon-name-part></tp:taxon-name></italic> (holotype, Dai 24682A). Scale bar: 1 cm.</p></caption><graphic xmlns:xlink="http://www.w3.org/1999/xlink" xlink:href="imafungus-16-e161336-g016.jpg" position="float" orientation="portrait" xlink:type="simple" id="oo_1437917.jpg"><uri content-type="original_file" xlink:type="simple">https://binary.pensoft.net/fig/1437917</uri></graphic></fig></tp:treatment-sec><tp:treatment-sec sec-type="diagnosis" id="SECID0EBYPM"><title>Diagnosis.</title><p>Differs from other <italic><tp:taxon-name><tp:taxon-name-part taxon-name-part-type="genus" reg="Meripilus">Meripilus</tp:taxon-name-part></tp:taxon-name></italic> species by resupinate basidiomata with a white pore surface when fresh, round to angular pores of 6–7 per mm, thick-walled and apically encrusted hyphoid cystidia, thin-walled and smooth hymenial cystidia, subglobose to globose basidiospores measuring 4.8–5.2 × 4.5–5.2 µm.</p><fig id="F17" position="float" orientation="portrait"><object-id xmlns:xlink="http://www.w3.org/1999/xlink" content-type="doi" xlink:type="simple">10.3897/imafungus.16.161336.figure17</object-id><object-id xmlns:xlink="http://www.w3.org/1999/xlink" content-type="arpha" xlink:type="simple">4AF2D098-FCCD-53AA-973A-2A648E523908</object-id><label>Figure 17.</label><caption><p>Microscopic structures of <italic><tp:taxon-name><tp:taxon-name-part taxon-name-part-type="genus" reg="Meripilus">Meripilus</tp:taxon-name-part> <tp:taxon-name-part taxon-name-part-type="species" reg="emarginatus">emarginatus</tp:taxon-name-part></tp:taxon-name></italic> (drawn from the holotype, Dai 24682A). a basidiospores b basidia and basidioles c cystidioles d hymenial cystidia e hyphoid cystidia f hyphae from trama. Scale bars: 5 µm (a); 10 µm (b–f).</p></caption><graphic xmlns:xlink="http://www.w3.org/1999/xlink" xlink:href="imafungus-16-e161336-g017.jpg" position="float" orientation="portrait" xlink:type="simple" id="oo_1437918.jpg"><uri content-type="original_file" xlink:type="simple">https://binary.pensoft.net/fig/1437918</uri></graphic></fig></tp:treatment-sec><tp:treatment-sec sec-type="material" id="SECID0EGZPM"><title>Type.</title><p>CHINA • Guangdong Province, Guangzhou, Baiyunshan Forest Park, on rotten angiosperm wood, 18 April 2023, Dai 24682A (BJFC042236, holotype).</p></tp:treatment-sec><tp:treatment-sec sec-type="description" id="SECID0ELZPM"><title>Description.</title><p>Basidiomata annual, resupinate, soft to ceraceous, and without odor or taste when fresh, becoming fragile upon drying, up to 8 cm long, 5 cm wide, and 0.6 mm thick at the center. Pore surface white when fresh, unchanged after bruising, pinkish buff to clay buff when dry; sterile margin absent; pores round to angular, 6–7 per mm; dissepiments thin, slightly lacerate. Subiculum very thin to almost absent. Tubes concolorous with pore surface, fragile when dry, up to 0.6 mm long. Hyphal system monomitic; generative hyphae simple septate, hyaline to pale yellowish, smooth, <abbrev xmlns:xlink="http://www.w3.org/1999/xlink" xlink:title="Melzer’s reagent" id="ABBRID0ERZPM" xlink:type="simple">IKI</abbrev>−, moderately <abbrev xmlns:xlink="http://www.w3.org/1999/xlink" xlink:title="Cotton Blue" id="ABBRID0EVZPM" xlink:type="simple">CB</abbrev>+; tissues unchanged in <abbrev xmlns:xlink="http://www.w3.org/1999/xlink" xlink:title="5% potassium hydroxide" id="ABBRID0EZZPM" xlink:type="simple">KOH</abbrev>. Tramal hyphae slightly thick-walled with a wide lumen, occasionally branched, frequently simple septate, slightly flexuous, subparallel along the tubes, agglutinated, 4–5 µm in diam. Hyphoid cystidia present, arising from tramal hyphae and completely embedded in trama, not projecting from the hymenium, sometimes projecting from the dissepiment edge, thick-walled with swollen tips, apically encrusted, 6–12 µm in diam. at the apex; hymenial cystidia present, fusoid, thin-walled, smooth, 20–25 × 4.5–5.5 µm; cystidioles fusoid, thin-walled, smooth, 13–14 × 5–6 µm; basidia barrel-shaped to capitate, with four sterigmata and a simple basal septum, 15–17 × 7–8 µm; basidioles mostly pyriform, smaller. Crystals present among the hymenium and tube trama. Basidiospores subglobose to globose, hyaline, thin-walled, smooth, sometimes with one small or large guttule, <abbrev xmlns:xlink="http://www.w3.org/1999/xlink" xlink:title="Melzer’s reagent" id="ABBRID0E4ZPM" xlink:type="simple">IKI</abbrev>−, weakly <abbrev xmlns:xlink="http://www.w3.org/1999/xlink" xlink:title="Cotton Blue" id="ABBRID0EB1PM" xlink:type="simple">CB</abbrev>+, (4.5–)4.8–5.2(–5.5) × 4.5–5.2(–5.5) µm, L = 5.11 µm, W = 4.90 µm, Q = 1.03–1.05 (n = 90/3).</p></tp:treatment-sec><tp:treatment-sec sec-type="material" id="SECID0EF1PM"><title>Additional specimens examined.</title><p>CHINA • Fujian Province, Fuding County, Tailao Mts., on fallen trunk of <italic><tp:taxon-name><tp:taxon-name-part taxon-name-part-type="genus" reg="Cunninghamia">Cunninghamia</tp:taxon-name-part></tp:taxon-name></italic>, 22 August 2016, Dai 16971 (BJFC023076); • Guangdong Province, Guangzhou, Baiyunshan Forest Park, on rotten angiosperm wood, 18 April 2023, Dai 24683A (BJFC042237), Maofengshan Forest Park, on rotten angiosperm wood, 19 April 2023, Dai 24694A (BJFC042248); • Xizang Autonomous Region, Linzhi, Motuo County, on dead <italic><tp:taxon-name><tp:taxon-name-part taxon-name-part-type="genus" reg="Miscanthus">Miscanthus</tp:taxon-name-part></tp:taxon-name></italic>, 24 October 2023, Dai 26696 (BJFC044246).</p></tp:treatment-sec><tp:treatment-sec sec-type="notes" id="SECID0EZ1PM"><title>Notes.</title><p><italic><tp:taxon-name><tp:taxon-name-part taxon-name-part-type="genus" reg="Meripilus">Meripilus</tp:taxon-name-part> <tp:taxon-name-part taxon-name-part-type="species" reg="emarginatus">emarginatus</tp:taxon-name-part></tp:taxon-name></italic> is similar to <italic><tp:taxon-name><tp:taxon-name-part taxon-name-part-type="genus" reg="Meripilus">M.</tp:taxon-name-part> <tp:taxon-name-part taxon-name-part-type="species" reg="albostygius">albostygius</tp:taxon-name-part></tp:taxon-name></italic> (Berk. &amp; <tp:taxon-name><tp:taxon-name-part taxon-name-part-type="genus" reg="Meripilus">M.</tp:taxon-name-part></tp:taxon-name>A. Curtis) Westph. &amp; Rajchenb., <italic><tp:taxon-name><tp:taxon-name-part taxon-name-part-type="genus" reg="Meripilus">M.</tp:taxon-name-part> <tp:taxon-name-part taxon-name-part-type="species" reg="eminens">eminens</tp:taxon-name-part></tp:taxon-name></italic>, <italic><tp:taxon-name><tp:taxon-name-part taxon-name-part-type="genus" reg="Meripilus">M.</tp:taxon-name-part> <tp:taxon-name-part taxon-name-part-type="species" reg="rigidus">rigidus</tp:taxon-name-part></tp:taxon-name></italic> (Y.C. Dai, Chao G. Wang &amp; Vlasák) Westph. &amp; Rajchenb., <italic><tp:taxon-name><tp:taxon-name-part taxon-name-part-type="genus" reg="Meripilus">M.</tp:taxon-name-part> <tp:taxon-name-part taxon-name-part-type="species" reg="srilankensis">srilankensis</tp:taxon-name-part></tp:taxon-name></italic>, and <italic><tp:taxon-name><tp:taxon-name-part taxon-name-part-type="genus" reg="Meripilus">M.</tp:taxon-name-part> <tp:taxon-name-part taxon-name-part-type="species" reg="sulphureus">sulphureus</tp:taxon-name-part></tp:taxon-name></italic> (Y.C. Dai, Yuan Yuan &amp; Chao G. Wang) Westph. &amp; Rajchenb. in micromorphology by the thick-walled hyphoid cystidia and subglobose basidiospores. However, <italic><tp:taxon-name><tp:taxon-name-part taxon-name-part-type="genus" reg="Meripilus">M.</tp:taxon-name-part> <tp:taxon-name-part taxon-name-part-type="species" reg="albostygius">albostygius</tp:taxon-name-part></tp:taxon-name></italic> has a red to violet pore surface when fresh, smaller pores (8–10 per mm vs. 6–7 per mm, <xref ref-type="bibr" rid="B138">Wang et al. 2024</xref>), and smaller basidiospores (4–4.7 × 3.2–4 µm vs. 4.8–5.2 × 4.5–5.2 µm, <xref ref-type="bibr" rid="B138">Wang et al. 2024</xref>), and to date is only known from Central and South America; <italic><tp:taxon-name><tp:taxon-name-part taxon-name-part-type="genus" reg="Meripilus">M.</tp:taxon-name-part> <tp:taxon-name-part taxon-name-part-type="species" reg="eminens">eminens</tp:taxon-name-part></tp:taxon-name></italic> also has ceraceous basidiomata with a white pore surface when fresh, almost the same size angular pores (7–8 per mm vs. 6–7 per mm, <xref ref-type="bibr" rid="B28">Dai 1998</xref>) and basidiospores (4.2–6 × 3.9–5.2 µm vs. 4.8–5.2 × 4.5–5.2 µm, <xref ref-type="bibr" rid="B28">Dai 1998</xref>), but, it differs from <italic><tp:taxon-name><tp:taxon-name-part taxon-name-part-type="genus" reg="Meripilus">M.</tp:taxon-name-part> <tp:taxon-name-part taxon-name-part-type="species" reg="emarginatus">emarginatus</tp:taxon-name-part></tp:taxon-name></italic> by the absence of thin-walled and smooth hymenial cystidia; <italic><tp:taxon-name><tp:taxon-name-part taxon-name-part-type="genus" reg="Meripilus">M.</tp:taxon-name-part> <tp:taxon-name-part taxon-name-part-type="species" reg="rigidus">rigidus</tp:taxon-name-part></tp:taxon-name></italic> differs from <italic><tp:taxon-name><tp:taxon-name-part taxon-name-part-type="genus" reg="Meripilus">M.</tp:taxon-name-part> <tp:taxon-name-part taxon-name-part-type="species" reg="emarginatus">emarginatus</tp:taxon-name-part></tp:taxon-name></italic> by a brown-red pore surface when fresh, smaller pores (10–12 per mm vs. 6–7 per mm, <xref ref-type="bibr" rid="B138">Wang et al. 2024</xref>), smaller basidiospores (4–4.6 × 3.2–4 µm vs. 4.8–5.2 × 4.5–5.2 µm, <xref ref-type="bibr" rid="B138">Wang et al. 2024</xref>), and, to date, is only known from Central America; <italic><tp:taxon-name><tp:taxon-name-part taxon-name-part-type="genus" reg="Meripilus">M.</tp:taxon-name-part> <tp:taxon-name-part taxon-name-part-type="species" reg="srilankensis">srilankensis</tp:taxon-name-part></tp:taxon-name></italic> is distinguished from <italic><tp:taxon-name><tp:taxon-name-part taxon-name-part-type="genus" reg="Meripilus">M.</tp:taxon-name-part> <tp:taxon-name-part taxon-name-part-type="species" reg="emarginatus">emarginatus</tp:taxon-name-part></tp:taxon-name></italic> by distinctly thick-walled and wider tramal hyphae (3.8–8 µm in diam. vs. 4–5 µm in diam., <xref ref-type="bibr" rid="B138">Wang et al. 2024</xref>) and the absence of hymenial cystidia; <italic><tp:taxon-name><tp:taxon-name-part taxon-name-part-type="genus" reg="Meripilus">M.</tp:taxon-name-part> <tp:taxon-name-part taxon-name-part-type="species" reg="sulphureus">sulphureus</tp:taxon-name-part></tp:taxon-name></italic> differs from <italic><tp:taxon-name><tp:taxon-name-part taxon-name-part-type="genus" reg="Meripilus">M.</tp:taxon-name-part> <tp:taxon-name-part taxon-name-part-type="species" reg="emarginatus">emarginatus</tp:taxon-name-part></tp:taxon-name></italic> by a sulphur yellow pore surface when fresh and relatively smaller basidiospores (4–5 × 3.5–4 µm vs. 4.8–5.2 × 4.5–5.2 µm, <xref ref-type="bibr" rid="B27">Dai and Dai 2018</xref>). In macro-morphology, <italic><tp:taxon-name><tp:taxon-name-part taxon-name-part-type="genus" reg="Meripilus">Meripilus</tp:taxon-name-part> <tp:taxon-name-part taxon-name-part-type="species" reg="emarginatus">emarginatus</tp:taxon-name-part></tp:taxon-name></italic> has an unchanged pore surface.</p><p>Phylogenetically, <italic><tp:taxon-name><tp:taxon-name-part taxon-name-part-type="genus" reg="Meripilus">Meripilus</tp:taxon-name-part> <tp:taxon-name-part taxon-name-part-type="species" reg="emarginatus">emarginatus</tp:taxon-name-part></tp:taxon-name></italic> forms an independent lineage nested in the <italic><tp:taxon-name><tp:taxon-name-part taxon-name-part-type="genus" reg="Meripilus">Meripilus</tp:taxon-name-part></tp:taxon-name></italic> clade (100% <abbrev xmlns:xlink="http://www.w3.org/1999/xlink" xlink:title="Maximum likelihood" id="ABBRID0EKCAO" xlink:type="simple">ML</abbrev>, 1.00 <abbrev xmlns:xlink="http://www.w3.org/1999/xlink" xlink:title="Bayesian posterior probabilities" id="ABBRID0EOCAO" xlink:type="simple">BPP</abbrev>, Figs <xref ref-type="fig" rid="F3">3</xref>, <xref ref-type="fig" rid="F4">4</xref>). However, it grouped with <italic><tp:taxon-name><tp:taxon-name-part taxon-name-part-type="genus" reg="Meripilus">M.</tp:taxon-name-part> <tp:taxon-name-part taxon-name-part-type="species" reg="dollingerii">dollingerii</tp:taxon-name-part></tp:taxon-name></italic> (Y.C. Dai, Chao G. Wang &amp; Vlasák) Westph. &amp; Rajchenb. and <italic><tp:taxon-name><tp:taxon-name-part taxon-name-part-type="genus" reg="Meripilus">M.</tp:taxon-name-part> <tp:taxon-name-part taxon-name-part-type="species" reg="malayanus">malayanus</tp:taxon-name-part></tp:taxon-name></italic> in a joint subclade (90% <abbrev xmlns:xlink="http://www.w3.org/1999/xlink" xlink:title="Maximum likelihood" id="ABBRID0EQDAO" xlink:type="simple">ML</abbrev>, 1.00 <abbrev xmlns:xlink="http://www.w3.org/1999/xlink" xlink:title="Bayesian posterior probabilities" id="ABBRID0EUDAO" xlink:type="simple">BPP</abbrev>, Fig. <xref ref-type="fig" rid="F4">4</xref>). Although <italic><tp:taxon-name><tp:taxon-name-part taxon-name-part-type="genus" reg="Meripilus">Meripilus</tp:taxon-name-part> <tp:taxon-name-part taxon-name-part-type="species" reg="dollingerii">dollingerii</tp:taxon-name-part></tp:taxon-name></italic> and <italic><tp:taxon-name><tp:taxon-name-part taxon-name-part-type="genus" reg="Meripilus">M.</tp:taxon-name-part> <tp:taxon-name-part taxon-name-part-type="species" reg="emarginus">emarginus</tp:taxon-name-part></tp:taxon-name></italic> share thin-walled smooth hymenial cystidia and almost the same size as basidiospores (4.5–5.5 × 4–5 µm in <italic><tp:taxon-name><tp:taxon-name-part taxon-name-part-type="genus" reg="Meripilus">M.</tp:taxon-name-part> <tp:taxon-name-part taxon-name-part-type="species" reg="dollingerii">dollingerii</tp:taxon-name-part></tp:taxon-name></italic>, 4.8–5.2 × 4.5–5.2 µm in <italic><tp:taxon-name><tp:taxon-name-part taxon-name-part-type="genus" reg="Meripilus">M.</tp:taxon-name-part> <tp:taxon-name-part taxon-name-part-type="species" reg="emarginatus">emarginatus</tp:taxon-name-part></tp:taxon-name></italic>, <xref ref-type="bibr" rid="B138">Wang et al. 2024</xref>), <italic><tp:taxon-name><tp:taxon-name-part taxon-name-part-type="genus" reg="Meripilus">M.</tp:taxon-name-part> <tp:taxon-name-part taxon-name-part-type="species" reg="dollingerii">dollingerii</tp:taxon-name-part></tp:taxon-name></italic> has a pinkish to red pore surface when fresh and thin-walled apically encrusted hyphoid cystidia. <italic><tp:taxon-name><tp:taxon-name-part taxon-name-part-type="genus" reg="Meripilus">Meripilus</tp:taxon-name-part> <tp:taxon-name-part taxon-name-part-type="species" reg="malayanus">malayanus</tp:taxon-name-part></tp:taxon-name></italic> also has thick-walled and apically encrusted hyphoid cystidia, but it differs from <italic><tp:taxon-name><tp:taxon-name-part taxon-name-part-type="genus" reg="Meripilus">M.</tp:taxon-name-part> <tp:taxon-name-part taxon-name-part-type="species" reg="emarginatus">emarginatus</tp:taxon-name-part></tp:taxon-name></italic> by hard corky basidiomata when dry, a grayish brown pore surface, and the presence of a sterile margin.</p></tp:treatment-sec><tp:treatment-sec><!--Section generated to contain objects referenced in tp:taxon-treatment.--><fig id="F3" position="float" orientation="portrait"><object-id xmlns:xlink="http://www.w3.org/1999/xlink" content-type="doi" xlink:type="simple">10.3897/imafungus.16.161336.figure3</object-id><object-id xmlns:xlink="http://www.w3.org/1999/xlink" content-type="arpha" xlink:type="simple">42884F3D-5F52-592C-80F0-BF3FAE802452</object-id><label>Figure 3.</label><caption><p>Divergence time estimation of <italic><tp:taxon-name><tp:taxon-name-part taxon-name-part-type="family">Irpicaceae</tp:taxon-name-part></tp:taxon-name></italic> and <italic><tp:taxon-name><tp:taxon-name-part taxon-name-part-type="family">Meripilaceae</tp:taxon-name-part></tp:taxon-name></italic> from Bayesian evolutionary analysis sampling tree based on the conserved regions of three DNA fragments (<abbrev xmlns:xlink="http://www.w3.org/1999/xlink" xlink:title="internal transcribed spacer" id="ABBRID0EYZMM" xlink:type="simple">ITS</abbrev>+<abbrev xmlns:xlink="http://www.w3.org/1999/xlink" xlink:title="large subunit nuclear ribosomal RNA gene" id="ABBRID0E3ZMM" xlink:type="simple">nLSU</abbrev>+TEF1). Posterior probabilities are not less than 0.80, and the mean ages (Myr) of each node are annotated. The 95% highest posterior densities of divergence time estimation are marked by horizontal bars.</p></caption><graphic xmlns:xlink="http://www.w3.org/1999/xlink" xlink:href="imafungus-16-e161336-g003.jpg" position="float" orientation="portrait" xlink:type="simple" id="oo_1437904.jpg"><uri content-type="original_file" xlink:type="simple">https://binary.pensoft.net/fig/1437904</uri></graphic></fig><fig id="F4" position="float" orientation="portrait"><object-id xmlns:xlink="http://www.w3.org/1999/xlink" content-type="doi" xlink:type="simple">10.3897/imafungus.16.161336.figure4</object-id><object-id xmlns:xlink="http://www.w3.org/1999/xlink" content-type="arpha" xlink:type="simple">1C687974-92BB-5048-8E55-A3E20EF3542C</object-id><label>Figure 4.</label><caption><p>Basidiomata of <italic><tp:taxon-name><tp:taxon-name-part taxon-name-part-type="genus" reg="Ceriporia">Ceriporia</tp:taxon-name-part> <tp:taxon-name-part taxon-name-part-type="species" reg="armeniaca">armeniaca</tp:taxon-name-part></tp:taxon-name></italic> (holotype, Dai 24678A). Scale bar: 1 cm.</p></caption><graphic xmlns:xlink="http://www.w3.org/1999/xlink" xlink:href="imafungus-16-e161336-g004.jpg" position="float" orientation="portrait" xlink:type="simple" id="oo_1437905.jpg"><uri content-type="original_file" xlink:type="simple">https://binary.pensoft.net/fig/1437905</uri></graphic></fig></tp:treatment-sec><ref-list><ref id="B138"><mixed-citation xmlns:xlink="http://www.w3.org/1999/xlink" xlink:type="simple"><person-group><name name-style="western"><surname>Wang</surname><given-names>CG</given-names></name><name name-style="western"><surname>Dai</surname><given-names>YC</given-names></name><etal/></person-group> (<year>2024</year>) Multi-gene phylogeny and taxonomy of <italic><tp:taxon-name><tp:taxon-name-part taxon-name-part-type="genus">Meripilus</tp:taxon-name-part></tp:taxon-name></italic> (<italic><tp:taxon-name><tp:taxon-name-part taxon-name-part-type="order">Polyporales</tp:taxon-name-part></tp:taxon-name></italic>, <italic><tp:taxon-name><tp:taxon-name-part taxon-name-part-type="phylum">Basidiomycota</tp:taxon-name-part></tp:taxon-name></italic>). Mycosphere 15: 1455–1521, <ext-link xlink:href="10.5943/mycosphere/15/1/12" ext-link-type="doi" xlink:type="simple">https://doi.org/10.5943/mycosphere/15/1/12</ext-link></mixed-citation></ref><ref id="B28"><mixed-citation xmlns:xlink="http://www.w3.org/1999/xlink" xlink:type="simple"><person-group><name name-style="western"><surname>Dai</surname><given-names>YC</given-names></name></person-group> (<year>1998</year>) <article-title>Changbai wood-rotting fungi 9. Three new species and other species in <italic><tp:taxon-name><tp:taxon-name-part taxon-name-part-type="genus">Rigidoporus</tp:taxon-name-part></tp:taxon-name></italic>, <italic><tp:taxon-name><tp:taxon-name-part taxon-name-part-type="genus">Skeletocutis</tp:taxon-name-part></tp:taxon-name></italic> and <italic><tp:taxon-name><tp:taxon-name-part taxon-name-part-type="genus">Wolfiporia</tp:taxon-name-part></tp:taxon-name></italic> (<italic><tp:taxon-name><tp:taxon-name-part taxon-name-part-type="phylum">Basidiomycota</tp:taxon-name-part></tp:taxon-name></italic>, <italic><tp:taxon-name><tp:taxon-name-part taxon-name-part-type="order">Aphyllophorales</tp:taxon-name-part></tp:taxon-name></italic>).</article-title><source>Annales Botanici Fennici</source><volume>35</volume>: <fpage>143</fpage>–<lpage>154</lpage>.</mixed-citation></ref><ref id="B27"><mixed-citation xmlns:xlink="http://www.w3.org/1999/xlink" xlink:type="simple"><person-group><name name-style="western"><surname>Dai</surname><given-names>SJ</given-names></name><name name-style="western"><surname>Dai</surname><given-names>YC</given-names></name></person-group> (<year>2018</year>) <article-title>Morphological characters and molecular data reveal a new species of <italic><tp:taxon-name><tp:taxon-name-part taxon-name-part-type="genus">Meripilus</tp:taxon-name-part></tp:taxon-name> (<tp:taxon-name><tp:taxon-name-part taxon-name-part-type="phylum">Basidiomycota</tp:taxon-name-part></tp:taxon-name>)</italic> from Southeast Asia.</article-title><source>Mycosystema</source><volume>37</volume>: <fpage>145</fpage>–<lpage>150</lpage>. <ext-link xlink:href="10.13346/j.mycosystema.170210" ext-link-type="doi" xlink:type="simple">https://doi.org/10.13346/j.mycosystema.170210</ext-link></mixed-citation></ref></ref-list></tp:taxon-treatment>
