# Supplementary material for: ﻿Studies in phylogeny and divergence times of Irpicaceae and Meripilaceae (Polyporales, Basidiomycota), with an emphasis on Ceriporia and Meripilus including ten new species
Source: IMA Fungus. 2025 Oct 15;16:e161336. doi: 10.3897/imafungus.16.161336 (PMC12547424; doi:10.3897/imafungus.16.161336)
Supplement: XML Treatment for Meripilus malayanus [file imafungus.16.161336-treatment11.xml]

<!DOCTYPE tp:taxon-treatment
  PUBLIC "-//TaxonX//DTD Taxonomic Treatment Publishing DTD v0 20100105//EN" "tax-treatment-NSO.dtd">
<tp:taxon-treatment xmlns:tp="http://www.plazi.org/taxpub"><tp:treatment-meta><kwd-group><label>Taxon classification</label><kwd>
                <named-content content-type="kingdom">Animalia</named-content>
              </kwd><kwd>
                <named-content content-type="order">Polyporales</named-content>
              </kwd><kwd>
                <named-content content-type="family">Meripilaceae</named-content>
              </kwd></kwd-group><mixed-citation publication-type="journal"><person-group><name><surname>Wang</surname><given-names>Chao-Ge</given-names></name><name><surname>Wu</surname><given-names>Ying-Da</given-names></name><name><surname>Zhang</surname><given-names>Xin</given-names></name><name><surname>Dai</surname><given-names>Yu-Cheng</given-names></name><name><surname>Li</surname><given-names>Zhen-Hao</given-names></name><name><surname>Yuan</surname><given-names>Yuan</given-names></name></person-group><article-title>﻿Studies in phylogeny and divergence times of <italic><tp:taxon-name><tp:taxon-name-part taxon-name-part-type="family">Irpicaceae</tp:taxon-name-part></tp:taxon-name></italic> and <italic><tp:taxon-name><tp:taxon-name-part taxon-name-part-type="family">Meripilaceae</tp:taxon-name-part></tp:taxon-name></italic> (<italic><tp:taxon-name><tp:taxon-name-part taxon-name-part-type="order">Polyporales</tp:taxon-name-part></tp:taxon-name></italic>, <italic><tp:taxon-name><tp:taxon-name-part taxon-name-part-type="phylum">Basidiomycota</tp:taxon-name-part></tp:taxon-name></italic>), with an emphasis on <italic><tp:taxon-name><tp:taxon-name-part taxon-name-part-type="genus" reg="Ceriporia">Ceriporia</tp:taxon-name-part></tp:taxon-name></italic> and <italic><tp:taxon-name><tp:taxon-name-part taxon-name-part-type="genus" reg="Meripilus">Meripilus</tp:taxon-name-part></tp:taxon-name></italic> including ten new species</article-title><source>IMA Fungus</source><day>15</day><month>10</month><year>2025</year><volume>16</volume><pub-id pub-id-type="doi">10.3897/imafungus.16.161336</pub-id></mixed-citation></tp:treatment-meta><tp:nomenclature><label>﻿</label><tp:taxon-name><object-id xmlns:xlink="http://www.w3.org/1999/xlink" content-type="arpha" xlink:type="simple">F940BC4A-FEA2-5E83-9DF4-75966749C72E</object-id>
              <tp:taxon-name-part taxon-name-part-type="genus" reg="Meripilus">Meripilus</tp:taxon-name-part>
              <tp:taxon-name-part taxon-name-part-type="species" reg="malayanus">malayanus</tp:taxon-name-part>
              <object-id xmlns:xlink="http://www.w3.org/1999/xlink" content-type="mycobank" xlink:type="simple">856733</object-id>
            </tp:taxon-name><tp:taxon-authority>Y.C. Dai, Chao G. Wang &amp; Yuan Yuan</tp:taxon-authority><tp:taxon-status xmlns:xlink="http://www.w3.org/1999/xlink" xlink:type="simple">sp. nov.</tp:taxon-status><xref ref-type="fig" rid="F18">Figs 18</xref><xref ref-type="fig" rid="F19">, 19</xref></tp:nomenclature><tp:treatment-sec sec-type="etymology" id="SECID0E6HAO"><title>Etymology.</title><p><italic>Malayanus</italic> (Lat.): refers to the species being found in Malaysia.</p><fig id="F18" position="float" orientation="portrait"><object-id xmlns:xlink="http://www.w3.org/1999/xlink" content-type="doi" xlink:type="simple">10.3897/imafungus.16.161336.figure18</object-id><object-id xmlns:xlink="http://www.w3.org/1999/xlink" content-type="arpha" xlink:type="simple">9FA124A1-B475-5E8E-B83F-553EEB3CB693</object-id><label>Figure 18.</label><caption><p>Basidiomata of <italic><tp:taxon-name><tp:taxon-name-part taxon-name-part-type="genus" reg="Meripilus">Meripilus</tp:taxon-name-part> <tp:taxon-name-part taxon-name-part-type="species" reg="malayanus">malayanus</tp:taxon-name-part></tp:taxon-name></italic> (holotype, Dai 18529). Scale bar: 1 cm.</p></caption><graphic xmlns:xlink="http://www.w3.org/1999/xlink" xlink:href="imafungus-16-e161336-g018.jpg" position="float" orientation="portrait" xlink:type="simple" id="oo_1437919.jpg"><uri content-type="original_file" xlink:type="simple">https://binary.pensoft.net/fig/1437919</uri></graphic></fig></tp:treatment-sec><tp:treatment-sec sec-type="diagnosis" id="SECID0EEJAO"><title>Diagnosis.</title><p>Differs from other <italic><tp:taxon-name><tp:taxon-name-part taxon-name-part-type="genus" reg="Meripilus">Meripilus</tp:taxon-name-part></tp:taxon-name></italic> species by resupinate nodulose basidiomata with a honey buff to grayish brown pore surface when dry, angular and sometimes elongated pores of 7–8 per mm, thick-walled and apically encrusted hyphoid cystidia, subglobose basidiospores measuring 5–5.5 × 4.5–5 µm.</p><fig id="F19" position="float" orientation="portrait"><object-id xmlns:xlink="http://www.w3.org/1999/xlink" content-type="doi" xlink:type="simple">10.3897/imafungus.16.161336.figure19</object-id><object-id xmlns:xlink="http://www.w3.org/1999/xlink" content-type="arpha" xlink:type="simple">6B5CC050-E982-5B84-8F55-51F6990DA5F8</object-id><label>Figure 19.</label><caption><p>Microscopic structures of <italic><tp:taxon-name><tp:taxon-name-part taxon-name-part-type="genus" reg="Meripilus">Meripilus</tp:taxon-name-part> <tp:taxon-name-part taxon-name-part-type="species" reg="malayanus">malayanus</tp:taxon-name-part></tp:taxon-name></italic> (drawn from the holotype, Dai 18529). a basidiospores b basidia and basidioles c cystidioles d hyphoid cystidia e hyphae from subiculum f hyphae from trama. Scale bars: 5 µm (a); 10 µm (b–f).</p></caption><graphic xmlns:xlink="http://www.w3.org/1999/xlink" xlink:href="imafungus-16-e161336-g019.jpg" position="float" orientation="portrait" xlink:type="simple" id="oo_1437920.jpg"><uri content-type="original_file" xlink:type="simple">https://binary.pensoft.net/fig/1437920</uri></graphic></fig></tp:treatment-sec><tp:treatment-sec sec-type="material" id="SECID0EJKAO"><title>Type.</title><p>MALAYSIA • Selangor, Taman Botani Negara Shah Alam, on fallen angiosperm trunk, 12 April 2018, Dai 18529 (BJFC026818, holotype).</p></tp:treatment-sec><tp:treatment-sec sec-type="description" id="SECID0EOKAO"><title>Description.</title><p><italic>Basidiomata</italic> annual, resupinate, nodulose, soft corky, and without odor or taste when fresh, becoming hard corky upon drying, up to 15 cm long, 6 cm wide, and 0.8 mm thick at the center. Pore surface white to cream when fresh, unchanged after bruising, honey buff to grayish brown when dry; sterile margin thinning out, grayish brown when dry; pores angular, sometimes elongated, 7–8 per mm; dissepiments thin, slightly lacerate. Subiculum pinkish buff, corky, up to 0.3 mm thick. Tubes concolorous with pore surface, hard corky when dry, up to 0.5 mm long. Hyphal system monomitic; generative hyphae simple septate, smooth, <abbrev xmlns:xlink="http://www.w3.org/1999/xlink" xlink:title="Melzer’s reagent" id="ABBRID0EWKAO" xlink:type="simple">IKI</abbrev>−, <abbrev xmlns:xlink="http://www.w3.org/1999/xlink" xlink:title="Cotton Blue" id="ABBRID0E1KAO" xlink:type="simple">CB</abbrev>+; tissues becoming reddish brown in <abbrev xmlns:xlink="http://www.w3.org/1999/xlink" xlink:title="5% potassium hydroxide" id="ABBRID0E5KAO" xlink:type="simple">KOH</abbrev>. Subicular hyphae distinctly thick-walled with a wide lumen, rarely branched and simple septate, more or less flexuous, interwoven, 5–8 µm in diam. Tramal hyphae slightly thick-walled with a wide lumen, occasionally branched, moderately simple septate, straight, subparallel along the tubes, agglutinated, 3.5–4.8 µm in diam. Hyphoid cystidia present, arising from tramal hyphae and completely embedded in trama, not projecting from the hymenium or dissepiment edge, thick-walled with swollen tips, apically encrusted, 7–9 µm in diam. at the apex. Hymenial cystidia absent; cystidioles fusoid, thin-walled, smooth, 14–17 × 4–5 µm; basidia barrel-shaped to capitate, with four sterigmata and a simple basal septum, 14–17 × 7–8 µm; basidioles of similar shape to basidia, but smaller. Basidiospores subglobose, hyaline, thin-walled, smooth, with one medium or small guttule, <abbrev xmlns:xlink="http://www.w3.org/1999/xlink" xlink:title="Melzer’s reagent" id="ABBRID0ECLAO" xlink:type="simple">IKI</abbrev>−, <abbrev xmlns:xlink="http://www.w3.org/1999/xlink" xlink:title="Cotton Blue" id="ABBRID0EGLAO" xlink:type="simple">CB</abbrev>−, 5–5.5(–6) × (4.2–) 4.5–5(–5.5) µm, L = 5.20 µm, W = 4.68 µm, Q = 1.11 (n = 30/1).</p></tp:treatment-sec><tp:treatment-sec sec-type="notes" id="SECID0EKLAO"><title>Notes.</title><p><italic><tp:taxon-name><tp:taxon-name-part taxon-name-part-type="genus" reg="Meripilus">Meripilus</tp:taxon-name-part> <tp:taxon-name-part taxon-name-part-type="species" reg="malayanus">malayanus</tp:taxon-name-part></tp:taxon-name></italic> is similar to <italic><tp:taxon-name><tp:taxon-name-part taxon-name-part-type="genus" reg="Meripilus">M.</tp:taxon-name-part> <tp:taxon-name-part taxon-name-part-type="species" reg="rigidus">rigidus</tp:taxon-name-part></tp:taxon-name></italic> in morphology by having resupinate and hard corky to rigid basidiomata with a honey buff to grayish brown or deep olive pore surface when dry, distinctly thick-walled subicular hyphae, and thick-walled and apically encrusted hyphoid cystidia.</p><p>However, the latter has round and smaller pores (10–12 per mm vs. 7–8 per mm, <xref ref-type="bibr" rid="B138">Wang et al. 2024</xref>), smaller basidiospores (4–4.6 × 3.2–4 µm vs. 5–5.5 × 4.5–5 µm, <xref ref-type="bibr" rid="B138">Wang et al. 2024</xref>), and so far, it is only known from the type locality in Central America.</p><p>In the phylogenetic analyses, <italic><tp:taxon-name><tp:taxon-name-part taxon-name-part-type="genus" reg="Meripilus">Meripilus</tp:taxon-name-part> <tp:taxon-name-part taxon-name-part-type="species" reg="malayanus">malayanus</tp:taxon-name-part></tp:taxon-name></italic> is closely related to <italic><tp:taxon-name><tp:taxon-name-part taxon-name-part-type="genus" reg="Meripilus">M.</tp:taxon-name-part> <tp:taxon-name-part taxon-name-part-type="species" reg="dollingerii">dollingerii</tp:taxon-name-part></tp:taxon-name></italic>, but <italic><tp:taxon-name><tp:taxon-name-part taxon-name-part-type="genus" reg="Meripilus">M.</tp:taxon-name-part> <tp:taxon-name-part taxon-name-part-type="species" reg="dollingerii">dollingerii</tp:taxon-name-part></tp:taxon-name></italic> has thin-walled and apically encrusted hyphoid cystidia and thin-walled smooth hymenial cystidia (<xref ref-type="bibr" rid="B138">Wang et al. 2024</xref>).</p><p><italic><tp:taxon-name><tp:taxon-name-part taxon-name-part-type="genus" reg="Rigidoporus">Rigidoporus</tp:taxon-name-part> <tp:taxon-name-part taxon-name-part-type="species" reg="adnatus">adnatus</tp:taxon-name-part></tp:taxon-name></italic> Corner and <italic><tp:taxon-name><tp:taxon-name-part taxon-name-part-type="genus" reg="Polyporus">Polyporus</tp:taxon-name-part> <tp:taxon-name-part taxon-name-part-type="species" reg="pellicula">pellicula</tp:taxon-name-part></tp:taxon-name></italic> Jungh. occur in Southeast Asia and have resupinate basidiomata. However, <italic><tp:taxon-name><tp:taxon-name-part taxon-name-part-type="genus" reg="Rigidoporus">Rigidoporus</tp:taxon-name-part> <tp:taxon-name-part taxon-name-part-type="species" reg="adnatus">adnatus</tp:taxon-name-part></tp:taxon-name></italic> has smaller basidiospores (2.5–3.2 × 1.7–2 µm vs. 5–5.5 × 4.5–5 µm, <xref ref-type="bibr" rid="B24">Corner 1987</xref>), and <italic><tp:taxon-name><tp:taxon-name-part taxon-name-part-type="genus" reg="Polyporus">Polyporus</tp:taxon-name-part> <tp:taxon-name-part taxon-name-part-type="species" reg="pellicula">pellicula</tp:taxon-name-part></tp:taxon-name></italic> has larger pores (1−3 per mm vs. 7–8 per mm, <xref ref-type="bibr" rid="B128">Teixeira 1992</xref>).</p></tp:treatment-sec><ref-list><ref id="B138"><mixed-citation xmlns:xlink="http://www.w3.org/1999/xlink" xlink:type="simple"><person-group><name name-style="western"><surname>Wang</surname><given-names>CG</given-names></name><name name-style="western"><surname>Dai</surname><given-names>YC</given-names></name><etal/></person-group> (<year>2024</year>) Multi-gene phylogeny and taxonomy of <italic><tp:taxon-name><tp:taxon-name-part taxon-name-part-type="genus">Meripilus</tp:taxon-name-part></tp:taxon-name></italic> (<italic><tp:taxon-name><tp:taxon-name-part taxon-name-part-type="order">Polyporales</tp:taxon-name-part></tp:taxon-name></italic>, <italic><tp:taxon-name><tp:taxon-name-part taxon-name-part-type="phylum">Basidiomycota</tp:taxon-name-part></tp:taxon-name></italic>). Mycosphere 15: 1455–1521, <ext-link xlink:href="10.5943/mycosphere/15/1/12" ext-link-type="doi" xlink:type="simple">https://doi.org/10.5943/mycosphere/15/1/12</ext-link></mixed-citation></ref><ref id="B24"><mixed-citation xmlns:xlink="http://www.w3.org/1999/xlink" xlink:type="simple"><person-group><name name-style="western"><surname>Corner</surname><given-names>EJH</given-names></name></person-group> (<year>1987</year>) <article-title>Ad Polyporaceas 4.</article-title><source>Beihefte zur Nova Hedwigia</source><volume>86</volume>: <fpage>1</fpage>–<lpage>265</lpage>.</mixed-citation></ref><ref id="B128"><mixed-citation xmlns:xlink="http://www.w3.org/1999/xlink" xlink:type="simple"><person-group><name name-style="western"><surname>Teixeira</surname><given-names>AR</given-names></name></person-group> (<year>1992</year>) <article-title>New combinations and new names in the <tp:taxon-name><tp:taxon-name-part taxon-name-part-type="family">Polyporaceae</tp:taxon-name-part></tp:taxon-name>.</article-title><source>Revista Brasileira de Botânica</source><volume>15</volume>: <fpage>125</fpage>–<lpage>127</lpage>.</mixed-citation></ref></ref-list></tp:taxon-treatment>
