# Supplementary material for: ﻿Studies in phylogeny and divergence times of Irpicaceae and Meripilaceae (Polyporales, Basidiomycota), with an emphasis on Ceriporia and Meripilus including ten new species
Source: IMA Fungus. 2025 Oct 15;16:e161336. doi: 10.3897/imafungus.16.161336 (PMC12547424; doi:10.3897/imafungus.16.161336)
Supplement: XML Treatment for Meripilus niveomarginatus [file imafungus.16.161336-treatment12.xml]

<!DOCTYPE tp:taxon-treatment
  PUBLIC "-//TaxonX//DTD Taxonomic Treatment Publishing DTD v0 20100105//EN" "tax-treatment-NSO.dtd">
<tp:taxon-treatment xmlns:tp="http://www.plazi.org/taxpub"><tp:treatment-meta><kwd-group><label>Taxon classification</label><kwd>
                <named-content content-type="kingdom">Animalia</named-content>
              </kwd><kwd>
                <named-content content-type="order">Polyporales</named-content>
              </kwd><kwd>
                <named-content content-type="family">Meripilaceae</named-content>
              </kwd></kwd-group><mixed-citation publication-type="journal"><person-group><name><surname>Wang</surname><given-names>Chao-Ge</given-names></name><name><surname>Wu</surname><given-names>Ying-Da</given-names></name><name><surname>Zhang</surname><given-names>Xin</given-names></name><name><surname>Dai</surname><given-names>Yu-Cheng</given-names></name><name><surname>Li</surname><given-names>Zhen-Hao</given-names></name><name><surname>Yuan</surname><given-names>Yuan</given-names></name></person-group><article-title>﻿Studies in phylogeny and divergence times of <italic><tp:taxon-name><tp:taxon-name-part taxon-name-part-type="family">Irpicaceae</tp:taxon-name-part></tp:taxon-name></italic> and <italic><tp:taxon-name><tp:taxon-name-part taxon-name-part-type="family">Meripilaceae</tp:taxon-name-part></tp:taxon-name></italic> (<italic><tp:taxon-name><tp:taxon-name-part taxon-name-part-type="order">Polyporales</tp:taxon-name-part></tp:taxon-name></italic>, <italic><tp:taxon-name><tp:taxon-name-part taxon-name-part-type="phylum">Basidiomycota</tp:taxon-name-part></tp:taxon-name></italic>), with an emphasis on <italic><tp:taxon-name><tp:taxon-name-part taxon-name-part-type="genus" reg="Ceriporia">Ceriporia</tp:taxon-name-part></tp:taxon-name></italic> and <italic><tp:taxon-name><tp:taxon-name-part taxon-name-part-type="genus" reg="Meripilus">Meripilus</tp:taxon-name-part></tp:taxon-name></italic> including ten new species</article-title><source>IMA Fungus</source><day>15</day><month>10</month><year>2025</year><volume>16</volume><pub-id pub-id-type="doi">10.3897/imafungus.16.161336</pub-id></mixed-citation></tp:treatment-meta><tp:nomenclature><label>﻿</label><tp:taxon-name><object-id xmlns:xlink="http://www.w3.org/1999/xlink" content-type="arpha" xlink:type="simple">32D63492-81C1-5D4A-A7AE-1EA7E8B9DA73</object-id>
              <tp:taxon-name-part taxon-name-part-type="genus" reg="Meripilus">Meripilus</tp:taxon-name-part>
              <tp:taxon-name-part taxon-name-part-type="species" reg="niveomarginatus">niveomarginatus</tp:taxon-name-part>
              <object-id xmlns:xlink="http://www.w3.org/1999/xlink" content-type="mycobank" xlink:type="simple">856734</object-id>
            </tp:taxon-name><tp:taxon-authority>Y.C. Dai, Chao G. Wang &amp; Yuan Yuan</tp:taxon-authority><tp:taxon-status xmlns:xlink="http://www.w3.org/1999/xlink" xlink:type="simple">sp. nov.</tp:taxon-status><xref ref-type="fig" rid="F20">Figs 20</xref><xref ref-type="fig" rid="F21">, 21</xref></tp:nomenclature><tp:treatment-sec sec-type="etymology" id="SECID0E6QAO"><title>Etymology.</title><p><italic>Niveomarginatus</italic> (Lat.): refers to the species having a white sterile margin when fresh.</p><fig id="F20" position="float" orientation="portrait"><object-id xmlns:xlink="http://www.w3.org/1999/xlink" content-type="doi" xlink:type="simple">10.3897/imafungus.16.161336.figure20</object-id><object-id xmlns:xlink="http://www.w3.org/1999/xlink" content-type="arpha" xlink:type="simple">A9C1CE3D-5C60-5307-9FF4-CBD8AA8B1F7D</object-id><label>Figure 20.</label><caption><p>Basidiomata of <italic><tp:taxon-name><tp:taxon-name-part taxon-name-part-type="genus" reg="Meripilus">Meripilus</tp:taxon-name-part> <tp:taxon-name-part taxon-name-part-type="species" reg="niveomarginatus">niveomarginatus</tp:taxon-name-part></tp:taxon-name></italic> (holotype, Dai 18540A). Scale bar: 1 cm.</p></caption><graphic xmlns:xlink="http://www.w3.org/1999/xlink" xlink:href="imafungus-16-e161336-g020.jpg" position="float" orientation="portrait" xlink:type="simple" id="oo_1437921.jpg"><uri content-type="original_file" xlink:type="simple">https://binary.pensoft.net/fig/1437921</uri></graphic></fig></tp:treatment-sec><tp:treatment-sec sec-type="diagnosis" id="SECID0EESAO"><title>Diagnosis.</title><p>Differs from other <italic><tp:taxon-name><tp:taxon-name-part taxon-name-part-type="genus" reg="Meripilus">Meripilus</tp:taxon-name-part></tp:taxon-name></italic> species by resupinate basidiomata with orange-yellow to peach when fresh, white sterile margin when fresh, angular to irregular pores of 6–8 per mm, thick-walled and apically encrusted hyphoid cystidia, broadly ellipsoid basidiospores measuring 4.2–5.2 × 4–4.6 µm.</p><fig id="F21" position="float" orientation="portrait"><object-id xmlns:xlink="http://www.w3.org/1999/xlink" content-type="doi" xlink:type="simple">10.3897/imafungus.16.161336.figure21</object-id><object-id xmlns:xlink="http://www.w3.org/1999/xlink" content-type="arpha" xlink:type="simple">653336B4-593C-57AF-B6C8-1FCFE0D60788</object-id><label>Figure 21.</label><caption><p>Microscopic structures of <italic><tp:taxon-name><tp:taxon-name-part taxon-name-part-type="genus" reg="Meripilus">Meripilus</tp:taxon-name-part> <tp:taxon-name-part taxon-name-part-type="species" reg="niveomarginatus">niveomarginatus</tp:taxon-name-part></tp:taxon-name></italic> (drawn from the holotype, Dai 18540A). a basidiospores b basidia and basidioles c cystidioles d hyphoid cystidia e hyphae from subiculum f hyphae from trama. Scale bars: 5 µm (a); 10 µm (b–f).</p></caption><graphic xmlns:xlink="http://www.w3.org/1999/xlink" xlink:href="imafungus-16-e161336-g021.jpg" position="float" orientation="portrait" xlink:type="simple" id="oo_1437922.jpg"><uri content-type="original_file" xlink:type="simple">https://binary.pensoft.net/fig/1437922</uri></graphic></fig></tp:treatment-sec><tp:treatment-sec sec-type="material" id="SECID0EJTAO"><title>Type.</title><p>CHINA • Guangdong Province, Zhaoqing, Dinghushan Nature Reserve, on rotten wood of <italic><tp:taxon-name><tp:taxon-name-part taxon-name-part-type="genus" reg="Pinus">Pinus</tp:taxon-name-part> <tp:taxon-name-part taxon-name-part-type="species" reg="massoniana">massoniana</tp:taxon-name-part></tp:taxon-name></italic>, 28 April 2018, Dai 18540A (BJFC027008, holotype).</p></tp:treatment-sec><tp:treatment-sec sec-type="description" id="SECID0E1TAO"><title>Description.</title><p><italic>Basidiomata</italic> annual, resupinate, soft corky, and without odor or taste when fresh, becoming hard corky to somewhat rigid upon drying, up to 15 cm long, 6 cm wide, and 4 mm thick at center. Pore surface brownish vinaceous, orange-yellow to peach when fresh, becoming reddish brown after bruising, pinkish buff, vinaceous gray, dark brown to black when dry; sterile margin distinct, thinning out, white when fresh, cream to olivaceous buff when dry, up to 2 mm wide; pores angular to irregular, 6–8 per mm; dissepiments thin, slightly lacerate. Subiculum cream, corky, up to 1 mm thick. Tubes paler than pore surface, cinnamon buff, hard corky when dry, up to 3 mm long. Hyphal system monomitic; generative hyphae simple septate, hyaline, smooth, <abbrev xmlns:xlink="http://www.w3.org/1999/xlink" xlink:title="Melzer’s reagent" id="ABBRID0ECUAO" xlink:type="simple">IKI</abbrev>−, <abbrev xmlns:xlink="http://www.w3.org/1999/xlink" xlink:title="Cotton Blue" id="ABBRID0EGUAO" xlink:type="simple">CB</abbrev>+; tissues becoming dark brown in <abbrev xmlns:xlink="http://www.w3.org/1999/xlink" xlink:title="5% potassium hydroxide" id="ABBRID0EKUAO" xlink:type="simple">KOH</abbrev>. Subicular hyphae distinctly thick-walled with a wide lumen, rarely branched and simple septate, more or less flexuous, interwoven, 4–8 µm in diam. Tramal hyphae distinctly thick-walled with a wide lumen, occasionally branched, moderately simple septate, slightly flexuous, subparallel along the tubes, agglutinated, 4–6 µm in diam. Hyphoid cystidia present, arising from tramal hyphae and completely embedded in trama, not projecting from the hymenium, sometimes projecting from the dissepiment edge, thick-walled with swollen tips, apically encrusted, 10–15 µm in diam. at the apex. Hymenial cystidia absent; cystidioles fusoid, thin-walled, smooth, 13–14 × 4–5 µm; basidia barrel-shaped to capitate, with four sterigmata and a simple basal septum, 14–17 × 7–9 µm; basidioles of similar shape to basidia, but smaller. Basidiospores broadly ellipsoid, hyaline, thin-walled, smooth, with one medium or small guttule, <abbrev xmlns:xlink="http://www.w3.org/1999/xlink" xlink:title="Melzer’s reagent" id="ABBRID0EOUAO" xlink:type="simple">IKI</abbrev>−, weakly <abbrev xmlns:xlink="http://www.w3.org/1999/xlink" xlink:title="Cotton Blue" id="ABBRID0ESUAO" xlink:type="simple">CB</abbrev>+, (4–)4.2–5.2(–5.5) × (3.8–)4–4.6(–4.8) µm, L = 4.78 µm, W = 4.16 µm, Q = 1.13–1.17 (n = 90/3).</p></tp:treatment-sec><tp:treatment-sec sec-type="material" id="SECID0EWUAO"><title>Additional specimens examined.</title><p>CHINA • Fujian Province, Quanzhou, Qingyuanshan, on fallen trunk of <italic><tp:taxon-name><tp:taxon-name-part taxon-name-part-type="genus" reg="Pinus">Pinus</tp:taxon-name-part> <tp:taxon-name-part taxon-name-part-type="species" reg="massoniana">massoniana</tp:taxon-name-part></tp:taxon-name></italic>, 23 September 2017, Dai 18268 (BJFC025793); • Hainan Province, Baisha County, Yinggeling Nature Reserve, on rotten wood of <italic><tp:taxon-name><tp:taxon-name-part taxon-name-part-type="genus" reg="Pinus">Pinus</tp:taxon-name-part> <tp:taxon-name-part taxon-name-part-type="species" reg="latteri">latteri</tp:taxon-name-part></tp:taxon-name></italic>, 10 June 2017, Dai 17695 (BJFC025227); • Zhejiang Province, Wuyi County, on rotten wood of <italic><tp:taxon-name><tp:taxon-name-part taxon-name-part-type="genus" reg="Pinus">Pinus</tp:taxon-name-part> <tp:taxon-name-part taxon-name-part-type="species" reg="massoniana">massoniana</tp:taxon-name-part></tp:taxon-name></italic>, 13 October 2023, Dai 26373 (BJFC043923).</p></tp:treatment-sec><tp:treatment-sec sec-type="notes" id="SECID0E4VAO"><title>Notes.</title><p><italic><tp:taxon-name><tp:taxon-name-part taxon-name-part-type="genus" reg="Meripilus">Meripilus</tp:taxon-name-part> <tp:taxon-name-part taxon-name-part-type="species" reg="niveomarginatus">niveomarginatus</tp:taxon-name-part></tp:taxon-name></italic> is similar and related to <italic><tp:taxon-name><tp:taxon-name-part taxon-name-part-type="genus" reg="Meripilus">M.</tp:taxon-name-part> <tp:taxon-name-part taxon-name-part-type="species" reg="rigidus">rigidus</tp:taxon-name-part></tp:taxon-name></italic> by the resupinate and rigid basidiomata with a pinkish buff to vinaceous gray or dark brown pore surface when dry, distinctly thick-walled generative hyphae, and thick-walled and apically encrusted hyphoid cystidia. However, the latter has round and smaller pores (10–12 per mm vs. 6–8 per mm, <xref ref-type="bibr" rid="B138">Wang et al. 2024</xref>), relatively smaller basidiospores (4–4.6 × 3.2–4 µm vs. 4.2–5.2 × 4–4.6 µm, <xref ref-type="bibr" rid="B138">Wang et al. 2024</xref>), and so far, it is only known from Central and South America. Similarly, <italic><tp:taxon-name><tp:taxon-name-part taxon-name-part-type="genus" reg="Meripilus">Meripilus</tp:taxon-name-part> <tp:taxon-name-part taxon-name-part-type="species" reg="albostygius">albostygius</tp:taxon-name-part></tp:taxon-name></italic> and <italic><tp:taxon-name><tp:taxon-name-part taxon-name-part-type="genus" reg="Meripilus">M.</tp:taxon-name-part> <tp:taxon-name-part taxon-name-part-type="species" reg="sulphureus">sulphureus</tp:taxon-name-part></tp:taxon-name></italic> also have rigid basidiomata and thick-walled and apically encrusted hyphoid, but <italic><tp:taxon-name><tp:taxon-name-part taxon-name-part-type="genus" reg="Meripilus">M.</tp:taxon-name-part> <tp:taxon-name-part taxon-name-part-type="species" reg="albostygius">albostygius</tp:taxon-name-part></tp:taxon-name></italic> has smaller basidiospores (4–4.7 × 3.2–4 µm vs. 4.2–5.2 × 4–4.6 µm, <xref ref-type="bibr" rid="B138">Wang et al. 2024</xref>) and, to date, only occurs in Central America; <italic><tp:taxon-name><tp:taxon-name-part taxon-name-part-type="genus" reg="Meripilus">M.</tp:taxon-name-part> <tp:taxon-name-part taxon-name-part-type="species" reg="sulphureus">sulphureus</tp:taxon-name-part></tp:taxon-name></italic> has a sulphurous pore surface when fresh and narrower basidiospores (4–5 × 3.5–4 µm vs. 4.2–5.2 × 4–4.6 µm, <xref ref-type="bibr" rid="B27">Dai and Dai 2018</xref>). <italic><tp:taxon-name><tp:taxon-name-part taxon-name-part-type="genus" reg="Meripilus">Meripilus</tp:taxon-name-part> <tp:taxon-name-part taxon-name-part-type="species" reg="roseus">roseus</tp:taxon-name-part></tp:taxon-name></italic> (Jia J. Chen &amp; Y.C. Dai) Westph. &amp; Rajchenb. and <italic><tp:taxon-name><tp:taxon-name-part taxon-name-part-type="genus" reg="Meripilus">M.</tp:taxon-name-part> <tp:taxon-name-part taxon-name-part-type="species" reg="niveomarginatus">niveomarginatus</tp:taxon-name-part></tp:taxon-name></italic> share a rose or brownish vinaceous pore surface when fresh. However, the former has an almost lacking sterile margin and smaller basidiospores (3.5–4.1 × 3.1–3.8 µm vs. 4.2–5.2 × 4–4.6 µm, <xref ref-type="bibr" rid="B20">Chen and Dai 2021</xref>).</p><p><italic><tp:taxon-name><tp:taxon-name-part taxon-name-part-type="genus" reg="Poria">Poria</tp:taxon-name-part> <tp:taxon-name-part taxon-name-part-type="species" reg="endoxantha">endoxantha</tp:taxon-name-part></tp:taxon-name></italic> Petch was originally described from Sri Lanka, and it is characterized by a rose-pink to salmon-pink pore surface when fresh, becoming brown or blackish brown upon bruising, thick-walled hyphoid cystidia embedded in trama, globose basidiospores of 5–7 µm in diam., and growth on angiosperm wood in the tropics (<xref ref-type="bibr" rid="B92">Petch 1922</xref>; <xref ref-type="bibr" rid="B74">Lowe 1966</xref>). <italic><tp:taxon-name><tp:taxon-name-part taxon-name-part-type="genus" reg="Meripilus">Meripilus</tp:taxon-name-part> <tp:taxon-name-part taxon-name-part-type="species" reg="niveomarginatus">niveomarginatus</tp:taxon-name-part></tp:taxon-name></italic> is similar to <italic><tp:taxon-name><tp:taxon-name-part taxon-name-part-type="genus" reg="Poria">Poria</tp:taxon-name-part> <tp:taxon-name-part taxon-name-part-type="species" reg="endoxantha">endoxantha</tp:taxon-name-part></tp:taxon-name></italic> in morphology, but the latter has pale yellowish-brown subicular hyphae that are obviously wider than tramal hyphae, while <italic><tp:taxon-name><tp:taxon-name-part taxon-name-part-type="genus" reg="Meripilus">M.</tp:taxon-name-part> <tp:taxon-name-part taxon-name-part-type="species" reg="niveomarginatus">niveomarginatus</tp:taxon-name-part></tp:taxon-name></italic> has almost uniform hyphae in subiculum and trama. In addition, <italic><tp:taxon-name><tp:taxon-name-part taxon-name-part-type="genus" reg="Poria">Poria</tp:taxon-name-part> <tp:taxon-name-part taxon-name-part-type="species" reg="endoxantha">endoxantha</tp:taxon-name-part></tp:taxon-name></italic> has bigger basidiospores (5–7 µm vs. 4.2–5.2 × 4–4.6 µm, <xref ref-type="bibr" rid="B74">Lowe 1966</xref>) and growth on angiosperm wood in the tropics, differing from <italic><tp:taxon-name><tp:taxon-name-part taxon-name-part-type="genus" reg="Meripilus">M.</tp:taxon-name-part> <tp:taxon-name-part taxon-name-part-type="species" reg="niveomarginatus">niveomarginatus</tp:taxon-name-part></tp:taxon-name></italic>.</p></tp:treatment-sec><ref-list><ref id="B138"><mixed-citation xmlns:xlink="http://www.w3.org/1999/xlink" xlink:type="simple"><person-group><name name-style="western"><surname>Wang</surname><given-names>CG</given-names></name><name name-style="western"><surname>Dai</surname><given-names>YC</given-names></name><etal/></person-group> (<year>2024</year>) Multi-gene phylogeny and taxonomy of <italic><tp:taxon-name><tp:taxon-name-part taxon-name-part-type="genus">Meripilus</tp:taxon-name-part></tp:taxon-name></italic> (<italic><tp:taxon-name><tp:taxon-name-part taxon-name-part-type="order">Polyporales</tp:taxon-name-part></tp:taxon-name></italic>, <italic><tp:taxon-name><tp:taxon-name-part taxon-name-part-type="phylum">Basidiomycota</tp:taxon-name-part></tp:taxon-name></italic>). Mycosphere 15: 1455–1521, <ext-link xlink:href="10.5943/mycosphere/15/1/12" ext-link-type="doi" xlink:type="simple">https://doi.org/10.5943/mycosphere/15/1/12</ext-link></mixed-citation></ref><ref id="B27"><mixed-citation xmlns:xlink="http://www.w3.org/1999/xlink" xlink:type="simple"><person-group><name name-style="western"><surname>Dai</surname><given-names>SJ</given-names></name><name name-style="western"><surname>Dai</surname><given-names>YC</given-names></name></person-group> (<year>2018</year>) <article-title>Morphological characters and molecular data reveal a new species of <italic><tp:taxon-name><tp:taxon-name-part taxon-name-part-type="genus">Meripilus</tp:taxon-name-part></tp:taxon-name> (<tp:taxon-name><tp:taxon-name-part taxon-name-part-type="phylum">Basidiomycota</tp:taxon-name-part></tp:taxon-name>)</italic> from Southeast Asia.</article-title><source>Mycosystema</source><volume>37</volume>: <fpage>145</fpage>–<lpage>150</lpage>. <ext-link xlink:href="10.13346/j.mycosystema.170210" ext-link-type="doi" xlink:type="simple">https://doi.org/10.13346/j.mycosystema.170210</ext-link></mixed-citation></ref><ref id="B20"><mixed-citation xmlns:xlink="http://www.w3.org/1999/xlink" xlink:type="simple"><person-group><name name-style="western"><surname>Chen</surname><given-names>JJ</given-names></name><name name-style="western"><surname>Dai</surname><given-names>YC</given-names></name></person-group> (<year>2021</year>) <article-title>Two new species of <italic><tp:taxon-name><tp:taxon-name-part taxon-name-part-type="genus">Meripilus</tp:taxon-name-part></tp:taxon-name></italic> (<italic><tp:taxon-name><tp:taxon-name-part taxon-name-part-type="order">Polyporales</tp:taxon-name-part></tp:taxon-name></italic>, <italic><tp:taxon-name><tp:taxon-name-part taxon-name-part-type="phylum">Basidiomycota</tp:taxon-name-part></tp:taxon-name></italic>) from Yunnan, Southwest China.</article-title><source>Mycological Progress</source><volume>20</volume>: <fpage>1</fpage>–<lpage>10</lpage>. <ext-link xlink:href="10.1007/s11557-020-01647-8" ext-link-type="doi" xlink:type="simple">https://doi.org/10.1007/s11557-020-01647-8</ext-link></mixed-citation></ref><ref id="B92"><mixed-citation xmlns:xlink="http://www.w3.org/1999/xlink" xlink:type="simple"><person-group><name name-style="western"><surname>Petch</surname><given-names>T</given-names></name></person-group> (<year>1922</year>) <article-title>Additions to Ceylon fungi 2.</article-title><source>Annals of the Royal Botanic Gardens, Peradeniya:</source><volume>7</volume>(<issue>4</issue>): <fpage>279</fpage>–<lpage>322</lpage>.</mixed-citation></ref><ref id="B74"><mixed-citation xmlns:xlink="http://www.w3.org/1999/xlink" xlink:type="simple"><person-group><name name-style="western"><surname>Lowe</surname><given-names>JL</given-names></name></person-group> (<year>1966</year>) <article-title><tp:taxon-name><tp:taxon-name-part taxon-name-part-type="family">Polyporaceae</tp:taxon-name-part></tp:taxon-name> of North America. The genus <italic><tp:taxon-name><tp:taxon-name-part taxon-name-part-type="genus">Poria</tp:taxon-name-part></tp:taxon-name></italic>.</article-title><source>State University College Forestry Syracuse University Technical Publication</source><volume>90</volume>: <fpage>1</fpage>–<lpage>183</lpage>.</mixed-citation></ref></ref-list></tp:taxon-treatment>
