# Supplementary material for: ﻿Studies in phylogeny and divergence times of Irpicaceae and Meripilaceae (Polyporales, Basidiomycota), with an emphasis on Ceriporia and Meripilus including ten new species
Source: IMA Fungus. 2025 Oct 15;16:e161336. doi: 10.3897/imafungus.16.161336 (PMC12547424; doi:10.3897/imafungus.16.161336)
Supplement: XML Treatment for Meripilus noncontusus [file imafungus.16.161336-treatment13.xml]

<!DOCTYPE tp:taxon-treatment
  PUBLIC "-//TaxonX//DTD Taxonomic Treatment Publishing DTD v0 20100105//EN" "tax-treatment-NSO.dtd">
<tp:taxon-treatment xmlns:tp="http://www.plazi.org/taxpub"><tp:treatment-meta><kwd-group><label>Taxon classification</label><kwd>
                <named-content content-type="kingdom">Animalia</named-content>
              </kwd><kwd>
                <named-content content-type="order">Polyporales</named-content>
              </kwd><kwd>
                <named-content content-type="family">Meripilaceae</named-content>
              </kwd></kwd-group><mixed-citation publication-type="journal"><person-group><name><surname>Wang</surname><given-names>Chao-Ge</given-names></name><name><surname>Wu</surname><given-names>Ying-Da</given-names></name><name><surname>Zhang</surname><given-names>Xin</given-names></name><name><surname>Dai</surname><given-names>Yu-Cheng</given-names></name><name><surname>Li</surname><given-names>Zhen-Hao</given-names></name><name><surname>Yuan</surname><given-names>Yuan</given-names></name></person-group><article-title>﻿Studies in phylogeny and divergence times of <italic><tp:taxon-name><tp:taxon-name-part taxon-name-part-type="family">Irpicaceae</tp:taxon-name-part></tp:taxon-name></italic> and <italic><tp:taxon-name><tp:taxon-name-part taxon-name-part-type="family">Meripilaceae</tp:taxon-name-part></tp:taxon-name></italic> (<italic><tp:taxon-name><tp:taxon-name-part taxon-name-part-type="order">Polyporales</tp:taxon-name-part></tp:taxon-name></italic>, <italic><tp:taxon-name><tp:taxon-name-part taxon-name-part-type="phylum">Basidiomycota</tp:taxon-name-part></tp:taxon-name></italic>), with an emphasis on <italic><tp:taxon-name><tp:taxon-name-part taxon-name-part-type="genus" reg="Ceriporia">Ceriporia</tp:taxon-name-part></tp:taxon-name></italic> and <italic><tp:taxon-name><tp:taxon-name-part taxon-name-part-type="genus" reg="Meripilus">Meripilus</tp:taxon-name-part></tp:taxon-name></italic> including ten new species</article-title><source>IMA Fungus</source><day>15</day><month>10</month><year>2025</year><volume>16</volume><pub-id pub-id-type="doi">10.3897/imafungus.16.161336</pub-id></mixed-citation></tp:treatment-meta><tp:nomenclature><label>﻿</label><tp:taxon-name><object-id xmlns:xlink="http://www.w3.org/1999/xlink" content-type="arpha" xlink:type="simple">C84EB0FB-54ED-53C8-B783-DF262DA31764</object-id>
              <tp:taxon-name-part taxon-name-part-type="genus" reg="Meripilus">Meripilus</tp:taxon-name-part>
              <tp:taxon-name-part taxon-name-part-type="species" reg="noncontusus">noncontusus</tp:taxon-name-part>
              <object-id xmlns:xlink="http://www.w3.org/1999/xlink" content-type="mycobank" xlink:type="simple">856735</object-id>
            </tp:taxon-name><tp:taxon-authority>Y.C. Dai, Chao G. Wang &amp; Yuan Yuan</tp:taxon-authority><tp:taxon-status xmlns:xlink="http://www.w3.org/1999/xlink" xlink:type="simple">sp. nov.</tp:taxon-status><xref ref-type="fig" rid="F22">Figs 22</xref><xref ref-type="fig" rid="F23">, 23</xref></tp:nomenclature><tp:treatment-sec sec-type="etymology" id="SECID0ER4AO"><title>Etymology.</title><p><italic>Noncontusus</italic> (Lat.): refers to the species having pores without color changing when bruised.</p><fig id="F22" position="float" orientation="portrait"><object-id xmlns:xlink="http://www.w3.org/1999/xlink" content-type="doi" xlink:type="simple">10.3897/imafungus.16.161336.figure22</object-id><object-id xmlns:xlink="http://www.w3.org/1999/xlink" content-type="arpha" xlink:type="simple">0EBF3329-72D7-5279-898D-C2BAB29170C7</object-id><label>Figure 22.</label><caption><p>Basidiomata of <italic><tp:taxon-name><tp:taxon-name-part taxon-name-part-type="genus" reg="Meripilus">Meripilus</tp:taxon-name-part> <tp:taxon-name-part taxon-name-part-type="species" reg="noncontusus">noncontusus</tp:taxon-name-part></tp:taxon-name></italic> (holotype, Dai 24718). Scale bar: 1 cm.</p></caption><graphic xmlns:xlink="http://www.w3.org/1999/xlink" xlink:href="imafungus-16-e161336-g022.jpg" position="float" orientation="portrait" xlink:type="simple" id="oo_1437923.jpg"><uri content-type="original_file" xlink:type="simple">https://binary.pensoft.net/fig/1437923</uri></graphic></fig></tp:treatment-sec><tp:treatment-sec sec-type="diagnosis" id="SECID0EW5AO"><title>Diagnosis.</title><p>Differs from other <italic><tp:taxon-name><tp:taxon-name-part taxon-name-part-type="genus" reg="Meripilus">Meripilus</tp:taxon-name-part></tp:taxon-name></italic> species by resupinate basidiomata with a white pore surface when fresh, the absence of sterile margin, angular pores of 5–6 per mm, slightly thick-walled and apically encrusted hyphoid cystidia at the dissepiment edge, broadly ellipsoid to subglobose basidiospores measuring 5–5.5 × 4.2–4.7 µm.</p><fig id="F23" position="float" orientation="portrait"><object-id xmlns:xlink="http://www.w3.org/1999/xlink" content-type="doi" xlink:type="simple">10.3897/imafungus.16.161336.figure23</object-id><object-id xmlns:xlink="http://www.w3.org/1999/xlink" content-type="arpha" xlink:type="simple">BC62BB43-4B83-5238-BA7C-07852ADB2B53</object-id><label>Figure 23.</label><caption><p>Microscopic structures of <italic><tp:taxon-name><tp:taxon-name-part taxon-name-part-type="genus" reg="Meripilus">Meripilus</tp:taxon-name-part> <tp:taxon-name-part taxon-name-part-type="species" reg="noncontusus">noncontusus</tp:taxon-name-part></tp:taxon-name></italic> (drawn from the holotype, Dai 24718). a basidiospores b basidia and basidioles c cystidioles d hyphoid cystidia-like hyphae at the dissepiment edge e hyphae from subiculum f hyphae from trama. Scale bars: 5 µm (a); 10 µm (b–f).</p></caption><graphic xmlns:xlink="http://www.w3.org/1999/xlink" xlink:href="imafungus-16-e161336-g023.jpg" position="float" orientation="portrait" xlink:type="simple" id="oo_1437924.jpg"><uri content-type="original_file" xlink:type="simple">https://binary.pensoft.net/fig/1437924</uri></graphic></fig></tp:treatment-sec><tp:treatment-sec sec-type="material" id="SECID0E26AO"><title>Type.</title><p>CHINA • Guangdong Province, Guangzhou, Baiyunshan Forest Park, on fallen angiosperm trunk, 20 April 2023, Dai 24718 (BJFC042272, holotype).</p></tp:treatment-sec><tp:treatment-sec sec-type="description" id="SECID0EAABO"><title>Description.</title><p>Basidiomata annual, resupinate, soft to ceraceous, and without odor or taste when fresh, becoming fragile upon drying, usually in small patches up to 2 cm long, 1 cm wide, and 0.7 mm thick at the center. Pore surface white to pinkish buff when fresh, unchanged after bruising, pinkish buff to buff yellow when dry; sterile margin absent; pores angular, 5–6 per mm; dissepiments thin, slightly lacerate. Subiculum pinkish buff, fragile, up to 0.2 mm thick. Tubes concolorous with pore surface, fragile when dry, up to 0.5 mm long. Hyphal system monomitic; generative hyphae simple septate, hyaline, smooth, <abbrev xmlns:xlink="http://www.w3.org/1999/xlink" xlink:title="Melzer’s reagent" id="ABBRID0EGABO" xlink:type="simple">IKI</abbrev>−, <abbrev xmlns:xlink="http://www.w3.org/1999/xlink" xlink:title="Cotton Blue" id="ABBRID0EKABO" xlink:type="simple">CB</abbrev>+; tissues unchanged in <abbrev xmlns:xlink="http://www.w3.org/1999/xlink" xlink:title="5% potassium hydroxide" id="ABBRID0EOABO" xlink:type="simple">KOH</abbrev>. Subicular hyphae slightly thick-walled with a wide lumen, rarely branched, frequently simple septate, slightly flexuous, loosely interwoven, agglutinated, 5–8 µm in diam. Tramal hyphae slightly thick-walled with a wide lumen, occasionally branched, slightly flexuous, subparallel along the tubes, agglutinated, 3–6 µm in diam.; some slightly thick-walled hyphae at the dissepiment edge bearing crystals at tips and resembling hyphoid cystidia. Hymenial cystidia absent; cystidioles fusoid, thin-walled, smooth, 11–12 × 5.5–6 µm; basidia barrel-shaped to capitate, with four sterigmata and a simple basal septum, 12–14 × 6.5–8 µm; basidioles of similar shape to basidia, but smaller. Basidiospores broadly ellipsoid to subglobose, hyaline, thin-walled, smooth, with one medium guttule, <abbrev xmlns:xlink="http://www.w3.org/1999/xlink" xlink:title="Melzer’s reagent" id="ABBRID0ESABO" xlink:type="simple">IKI</abbrev>−, <abbrev xmlns:xlink="http://www.w3.org/1999/xlink" xlink:title="Cotton Blue" id="ABBRID0EWABO" xlink:type="simple">CB</abbrev>−, (4.8–)5–5.5(–5.6) × (4–)4.2–4.7(–4.8) µm, L = 5.13 µm, W = 4.45 µm, Q = 1.15 (n = 30/1).</p></tp:treatment-sec><tp:treatment-sec sec-type="notes" id="SECID0E1ABO"><title>Notes.</title><p>In our phylogenetic analyses, <italic><tp:taxon-name><tp:taxon-name-part taxon-name-part-type="genus" reg="Meripilus">Meripilus</tp:taxon-name-part> <tp:taxon-name-part taxon-name-part-type="species" reg="noncontusus">noncontusus</tp:taxon-name-part></tp:taxon-name></italic> is closely related to the erubescent species complex of <italic><tp:taxon-name><tp:taxon-name-part taxon-name-part-type="genus" reg="Meripilus">Meripilus</tp:taxon-name-part></tp:taxon-name></italic>, viz., <italic><tp:taxon-name><tp:taxon-name-part taxon-name-part-type="genus" reg="Meripilus">M.</tp:taxon-name-part> <tp:taxon-name-part taxon-name-part-type="species" reg="furcatus">furcatus</tp:taxon-name-part></tp:taxon-name></italic> (Núñez &amp; Ryvarden) Westph. &amp; Rajchenb., <italic><tp:taxon-name><tp:taxon-name-part taxon-name-part-type="genus" reg="Meripilus">M.</tp:taxon-name-part> <tp:taxon-name-part taxon-name-part-type="species" reg="rhododendri">rhododendri</tp:taxon-name-part></tp:taxon-name></italic> (Y.C. Dai, Yuan Yuan &amp; Chao G. Wang) Westph. &amp; Rajchenb., <italic><tp:taxon-name><tp:taxon-name-part taxon-name-part-type="genus" reg="Meripilus">M.</tp:taxon-name-part> <tp:taxon-name-part taxon-name-part-type="species" reg="sanguinolentus">sanguinolentus</tp:taxon-name-part></tp:taxon-name></italic> (Alb. &amp; Schwein.) Rajchenb. &amp; Westph., <italic><tp:taxon-name><tp:taxon-name-part taxon-name-part-type="genus" reg="Meripilus">M.</tp:taxon-name-part> <tp:taxon-name-part taxon-name-part-type="species" reg="subfurcatus">subfurcatus</tp:taxon-name-part></tp:taxon-name></italic> (Y.C. Dai, Yuan Yuan &amp; Chao G. Wang) Westph. &amp; Rajchenb. and <italic><tp:taxon-name><tp:taxon-name-part taxon-name-part-type="genus" reg="Meripilus">M.</tp:taxon-name-part> <tp:taxon-name-part taxon-name-part-type="species" reg="yunnanensis">yunnanensis</tp:taxon-name-part></tp:taxon-name></italic> (C.L. Zhao) Westph. &amp; Rajchenb., and these species nested in a joint subclade (Fig. <xref ref-type="fig" rid="F2">2</xref>). They all have a white pore surface when fresh, but the first three species have an erubescent pore surface when bruised. <italic><tp:taxon-name><tp:taxon-name-part taxon-name-part-type="genus" reg="Meripilus">Meripilus</tp:taxon-name-part> <tp:taxon-name-part taxon-name-part-type="species" reg="furcatus">furcatus</tp:taxon-name-part></tp:taxon-name></italic> differs from <italic><tp:taxon-name><tp:taxon-name-part taxon-name-part-type="genus" reg="Meripilus">M.</tp:taxon-name-part> <tp:taxon-name-part taxon-name-part-type="species" reg="noncontusus">noncontusus</tp:taxon-name-part></tp:taxon-name></italic> by thin-walled and forked hymenial cystidia; <italic><tp:taxon-name><tp:taxon-name-part taxon-name-part-type="genus" reg="Meripilus">M.</tp:taxon-name-part> <tp:taxon-name-part taxon-name-part-type="species" reg="yunnanensis">yunnanensis</tp:taxon-name-part></tp:taxon-name></italic> also has thin-walled hyphoid cystidia at the dissepiment edge, but it has bigger pores (2–3 per mm vs. 5–6 per mm, <xref ref-type="bibr" rid="B16">Cai et al. 2023</xref>).</p><p>Morphologically, <italic><tp:taxon-name><tp:taxon-name-part taxon-name-part-type="genus" reg="Meripilus">Meripilus</tp:taxon-name-part> <tp:taxon-name-part taxon-name-part-type="species" reg="emarginatus">emarginatus</tp:taxon-name-part></tp:taxon-name></italic> is similar to <italic><tp:taxon-name><tp:taxon-name-part taxon-name-part-type="genus" reg="Meripilus">M.</tp:taxon-name-part> <tp:taxon-name-part taxon-name-part-type="species" reg="noncontusus">noncontusus</tp:taxon-name-part></tp:taxon-name></italic>, sharing ceraceous white basidiomata without color change after being bruised and almost the same size of angular pores (6–7 per mm in <italic><tp:taxon-name><tp:taxon-name-part taxon-name-part-type="genus" reg="Meripilus">M.</tp:taxon-name-part> <tp:taxon-name-part taxon-name-part-type="species" reg="emarginatus">emarginatus</tp:taxon-name-part></tp:taxon-name></italic>, 5–6 per mm in <italic><tp:taxon-name><tp:taxon-name-part taxon-name-part-type="genus" reg="Meripilus">M.</tp:taxon-name-part> <tp:taxon-name-part taxon-name-part-type="species" reg="noncontusus">noncontusus</tp:taxon-name-part></tp:taxon-name></italic>, this study). However, <italic><tp:taxon-name><tp:taxon-name-part taxon-name-part-type="genus" reg="Meripilus">M.</tp:taxon-name-part> <tp:taxon-name-part taxon-name-part-type="species" reg="emarginatus">emarginatus</tp:taxon-name-part></tp:taxon-name></italic> has thin-walled smooth hymenial cystidia and distinctly thick-walled hyphoid cystidia bearing coarse crystals.</p></tp:treatment-sec><tp:treatment-sec><!--Section generated to contain objects referenced in tp:taxon-treatment.--><fig id="F2" position="float" orientation="portrait"><object-id xmlns:xlink="http://www.w3.org/1999/xlink" content-type="doi" xlink:type="simple">10.3897/imafungus.16.161336.figure2</object-id><object-id xmlns:xlink="http://www.w3.org/1999/xlink" content-type="arpha" xlink:type="simple">4B4AEC2B-9BAA-5FA1-8546-7CFBA5677496</object-id><label>Figure 2.</label><caption><p><abbrev xmlns:xlink="http://www.w3.org/1999/xlink" xlink:title="Maximum likelihood" id="ABBRID0ELMMM" xlink:type="simple">ML</abbrev> analysis of <italic><tp:taxon-name><tp:taxon-name-part taxon-name-part-type="family">Meripilaceae</tp:taxon-name-part></tp:taxon-name></italic> based on the dataset of <abbrev xmlns:xlink="http://www.w3.org/1999/xlink" xlink:title="internal transcribed spacer" id="ABBRID0EVMMM" xlink:type="simple">ITS</abbrev>+<abbrev xmlns:xlink="http://www.w3.org/1999/xlink" xlink:title="large subunit nuclear ribosomal RNA gene" id="ABBRID0EZMMM" xlink:type="simple">nLSU</abbrev>+TEF1+RPB2+<abbrev xmlns:xlink="http://www.w3.org/1999/xlink" xlink:title="small subunit nuclear ribosomal RNA gene" id="ABBRID0E4MMM" xlink:type="simple">nSSU</abbrev>. <abbrev xmlns:xlink="http://www.w3.org/1999/xlink" xlink:title="Maximum likelihood" id="ABBRID0EBNMM" xlink:type="simple">ML</abbrev> bootstrap values higher than 50% and Bayesian posterior probability values more than 0.90 are shown. New taxa are in bold.</p></caption><graphic xmlns:xlink="http://www.w3.org/1999/xlink" xlink:href="imafungus-16-e161336-g002.jpg" position="float" orientation="portrait" xlink:type="simple" id="oo_1437903.jpg"><uri content-type="original_file" xlink:type="simple">https://binary.pensoft.net/fig/1437903</uri></graphic></fig></tp:treatment-sec><ref-list><ref id="B16"><mixed-citation xmlns:xlink="http://www.w3.org/1999/xlink" xlink:type="simple"><person-group><name name-style="western"><surname>Cai</surname><given-names>J</given-names></name><name name-style="western"><surname>Zou</surname><given-names>L</given-names></name><etal/></person-group> (<year>2023</year>) <article-title><italic><tp:taxon-name><tp:taxon-name-part taxon-name-part-type="genus">Meripilus</tp:taxon-name-part> <tp:taxon-name-part taxon-name-part-type="species">yunnanensis</tp:taxon-name-part></tp:taxon-name></italic> sp. nov. (<italic><tp:taxon-name><tp:taxon-name-part taxon-name-part-type="order">Polyporales</tp:taxon-name-part></tp:taxon-name></italic>, <italic><tp:taxon-name><tp:taxon-name-part taxon-name-part-type="phylum">Basidiomycota</tp:taxon-name-part></tp:taxon-name></italic>) from Southern China.</article-title><source>Phytotaxa</source><volume>579</volume>: <fpage>98</fpage>–<lpage>106</lpage>. <ext-link xlink:href="10.11646/phytotaxa.579.2.3" ext-link-type="doi" xlink:type="simple">https://doi.org/10.11646/phytotaxa.579.2.3</ext-link></mixed-citation></ref></ref-list></tp:taxon-treatment>
