# Supplementary material for: ﻿Studies in phylogeny and divergence times of Irpicaceae and Meripilaceae (Polyporales, Basidiomycota), with an emphasis on Ceriporia and Meripilus including ten new species
Source: IMA Fungus. 2025 Oct 15;16:e161336. doi: 10.3897/imafungus.16.161336 (PMC12547424; doi:10.3897/imafungus.16.161336)
Supplement: XML Treatment for Meripilus cataractus [file imafungus.16.161336-treatment15.xml]

<!DOCTYPE tp:taxon-treatment
  PUBLIC "-//TaxonX//DTD Taxonomic Treatment Publishing DTD v0 20100105//EN" "tax-treatment-NSO.dtd">
<tp:taxon-treatment xmlns:tp="http://www.plazi.org/taxpub"><tp:treatment-meta><kwd-group><label>Taxon classification</label><kwd>
                <named-content content-type="kingdom">Animalia</named-content>
              </kwd><kwd>
                <named-content content-type="order">Polyporales</named-content>
              </kwd><kwd>
                <named-content content-type="family">Meripilaceae</named-content>
              </kwd></kwd-group><mixed-citation publication-type="journal"><person-group><name><surname>Wang</surname><given-names>Chao-Ge</given-names></name><name><surname>Wu</surname><given-names>Ying-Da</given-names></name><name><surname>Zhang</surname><given-names>Xin</given-names></name><name><surname>Dai</surname><given-names>Yu-Cheng</given-names></name><name><surname>Li</surname><given-names>Zhen-Hao</given-names></name><name><surname>Yuan</surname><given-names>Yuan</given-names></name></person-group><article-title>﻿Studies in phylogeny and divergence times of <italic><tp:taxon-name><tp:taxon-name-part taxon-name-part-type="family">Irpicaceae</tp:taxon-name-part></tp:taxon-name></italic> and <italic><tp:taxon-name><tp:taxon-name-part taxon-name-part-type="family">Meripilaceae</tp:taxon-name-part></tp:taxon-name></italic> (<italic><tp:taxon-name><tp:taxon-name-part taxon-name-part-type="order">Polyporales</tp:taxon-name-part></tp:taxon-name></italic>, <italic><tp:taxon-name><tp:taxon-name-part taxon-name-part-type="phylum">Basidiomycota</tp:taxon-name-part></tp:taxon-name></italic>), with an emphasis on <italic><tp:taxon-name><tp:taxon-name-part taxon-name-part-type="genus" reg="Ceriporia">Ceriporia</tp:taxon-name-part></tp:taxon-name></italic> and <italic><tp:taxon-name><tp:taxon-name-part taxon-name-part-type="genus" reg="Meripilus">Meripilus</tp:taxon-name-part></tp:taxon-name></italic> including ten new species</article-title><source>IMA Fungus</source><day>15</day><month>10</month><year>2025</year><volume>16</volume><pub-id pub-id-type="doi">10.3897/imafungus.16.161336</pub-id></mixed-citation></tp:treatment-meta><tp:nomenclature><label>﻿</label><tp:taxon-name><object-id xmlns:xlink="http://www.w3.org/1999/xlink" content-type="arpha" xlink:type="simple">4F0573F5-03EF-5C5E-88B7-9C4EB126F5E2</object-id>
              <tp:taxon-name-part taxon-name-part-type="genus" reg="Meripilus">Meripilus</tp:taxon-name-part>
              <tp:taxon-name-part taxon-name-part-type="species" reg="cataractus">cataractus</tp:taxon-name-part>
              <object-id xmlns:xlink="http://www.w3.org/1999/xlink" content-type="mycobank" xlink:type="simple">860611</object-id>
            </tp:taxon-name><tp:taxon-authority>(Ryvarden) Y.C. Dai, Chao G. Wang &amp; Yuan Yuan</tp:taxon-authority><tp:taxon-status xmlns:xlink="http://www.w3.org/1999/xlink" xlink:type="simple">comb. nov.</tp:taxon-status></tp:nomenclature><tp:treatment-sec sec-type="Basionym" id="SECID0ESJBO"><title>Basionym.</title><p><italic><tp:taxon-name><tp:taxon-name-part taxon-name-part-type="genus" reg="Physisporinus">Physisporinus</tp:taxon-name-part> <tp:taxon-name-part taxon-name-part-type="species" reg="cataractus">cataractus</tp:taxon-name-part></tp:taxon-name></italic> Ryvarden, Syn. Fung. (Oslo) 39: 68 (2019).</p></tp:treatment-sec></tp:taxon-treatment>
